# Supplementary material for: Regulatory Hotspots in the Malaria Parasite Genome Dictate Transcriptional Variation
Source: PLoS Biol. 2008 Sep 30;6(9):e238. doi: 10.1371/journal.pbio.0060238 (PMC2553844; doi:10.1371/journal.pbio.0060238)
Supplement: Table S1 — (258 KB CSV) [file pbio.0060238.st001.csv]

PlasmoID	OligoID	Low P-value	Adjusted P-value
PFB0295w	aB186_132	0.010773	0.811
PFB0295w	aB186_838	0.000744	0.795
PFD0825c	aD33539_74	0.005986	0.685
PFD0830w	aD33539_76	0.002517	0.394
PFD0835c	aD33539_83	0.004195	0.503
PF08_0095	aF18525_1	5.30E-05	0.028
PFE0630c	aF20989_1	0.001563	0.317
PF08_0095	aF61158_1	0.006496	0.712
PFF0160c	aF692_1	0.007508	0.751
PFD0825c	aF70068_1	0.006867	0.691
PFI1470c	aF8511_1	0.002315	0.42
PFI1020c	aI16629_1	0.002955	0.39
PF10_0289	aJ151_11	0.001814	0.39
PF10_0225	aJ183_7	0.001498	0.438
PF10_0086	aJ22_5	0.003321	0.435
PF10_0121	aJ483_2	6.80E-05	0.026
PF10_0154	aJ53_46	0.002736	0.404
PF10_0123	aJ70_2	0.001056	0.224
PFL1720w	aKn1058_1	0.002019	0.353
PFL1155w	aKn1470_1	0.001086	0.244
PF07_0028	aKn63_3	0.001531	0.32
PF11_0061	aKs186_10	6.70E-05	0.024
PF13_0287	aM1102_1	0.008643	0.722
PF14_0424	aM11919_1	0.015344	0.888
PF13_0349	aM38941_10	0.000287	0.085
MAL13P1.221	aM42932_3	0.004048	0.456
MAL13P1.14	aM43418_1	0.003198	0.499
PF13_0140	aM4842_1	0.001364	0.256
PF13_0044	aM8609_1	0.000661	0.132
PF14_0352	aN132_113	0.002281	0.335
PF14_0697	aN133_9	0.0021	0.412
PF14_0101	aN150_50	0.002009	0.397
PF14_0100	aN150_53	0.013533	0.873
PF14_0024	aN155_14	0.000375	0.118
PFA0555c	aoPFA32033	0.001444	0.293
chr11-tRNA-Gly-1	pchr11-tRNA-Gly-1_2	0.025402	0.965
chr11-tRNA-Leu-1	pchr11-tRNA-Leu-1_2	0.003108	0.476
chr13_2.rRNA-5.8s-S	pchr13_2.rRNA-5.8s-S_98	0.006279	0.677
chr13-tRNA-Arg-1	pchr13-tRNA-Arg-1_2	0.013933	0.892
chr13-tRNA-Met-1	pchr13-tRNA-Met-1_2	0.004	0.584
chr13-tRNA-Ser-1	pchr13-tRNA-Ser-1_12	0.004421	0.578
chr13-tRNA-Thr-1	pchr13-tRNA-Thr-1_2	0.001711	0.303
chr14.gen_473_MND1	pchr14.gen_473_MND1_168	0.000286	0.054
chr14-tRNA-Met-1	pchr14-tRNA-Met-1_3	9.00E-05	0.025
chr2-tRNA-Gln-1	pchr2-tRNA-Gln-1_2	0.001857	0.479
chr4-tRNA-Ala-1	pchr4-tRNA-Ala-1_2	0.00196	0.312
chr4-tRNA-Ile-1	pchr4-tRNA-Ile-1_3	0.001155	0.164
chr5.rRNA-1-18s-A	pchr5.rRNA-1-18s-A_675	0.002996	0.257
chr5.rRNA-1-ITS1-A	pchr5.rRNA-1-ITS1-A_17	0.000136	0.049
chr5-tRNA-Leu-2	pchr5-tRNA-Leu-2_13	0.007232	0.615
chr6-tRNA-Ala-1	pchr6-tRNA-Ala-1_2	0.000414	0.103
chr6-tRNA-Leu-1	pchr6-tRNA-Leu-1_7	0.004771	0.238
chr7.rRNA-1-18s	pchr7.rRNA-1-18s_470	0.002179	0.381
chr7.rRNA-1-ITS1	pchr7.rRNA-1-ITS1_17	0.001988	0.293
chr7-tRNA-Ala-1	pchr7-tRNA-Ala-1_3	0.004248	0.492
chr7-tRNA-Asp-1	pchr7-tRNA-Asp-1_2	0.000137	0.029
chr7-tRNA-Thr-1	pchr7-tRNA-Thr-1_2	0.002012	0.296
chr8.rRNA-1-5.8s-pseudo	pchr8.rRNA-1-5.8s-pseudo_90	0.024272	0.962
chr8.rRNA-2-28s-pseudo	pchr8.rRNA-2-28s-pseudo_5803	0.004889	0.577
chr8.rRNA-3-28s-pseudo	pchr8.rRNA-3-28s-pseudo_451	0.001893	0.305
MAL13P1.12	pMAL13P1.12_147	0.000396	0.116
MAL13P1.128	pMAL13P1.128_122	0.000591	0.148
MAL13P1.145	pMAL13P1.145_1341	0.000238	0.072
MAL13P1.15	pMAL13P1.15_12	0.000585	0.899
MAL13P1.150	pMAL13P1.150_1377	0.000527	0.146
MAL13P1.151	pMAL13P1.151_4525	0.001105	0.23
MAL13P1.153	pMAL13P1.153_577	0.0113	0.829
MAL13P1.154	pMAL13P1.154_492	1.00E-06	0.002
MAL13P1.155	pMAL13P1.155_3254	0.00181	0.302
MAL13P1.162	pMAL13P1.162_176	0.00078	0.164
MAL13P1.168	pMAL13P1.168_448	0.000108	0.172
MAL13P1.17	pMAL13P1.17_2	0.00929	0.584
MAL13P1.18	pMAL13P1.18_220	8.10E-05	0.025
MAL13P1.181	pMAL13P1.181_874	0.000574	0.135
MAL13P1.182	pMAL13P1.182_635	0.000518	0.12
MAL13P1.189	pMAL13P1.189_121	0.000457	0.143
MAL13P1.211	pMAL13P1.211_291	0.000632	0.123
MAL13P1.223	pMAL13P1.223_63	0.003115	0.474
MAL13P1.224	pMAL13P1.224_459	0.008856	0.73
MAL13P1.230	pMAL13P1.230_1149	0.000484	0.086
MAL13P1.235	pMAL13P1.235_295	0.00731	0.689
MAL13P1.236	pMAL13P1.236_346	0.007677	0.742
MAL13P1.242	pMAL13P1.242_303	0.000188	0.052
MAL13P1.250	pMAL13P1.250_736	0.001811	0.316
MAL13P1.251	pMAL13P1.251_267	0.002675	0.432
MAL13P1.252	pMAL13P1.252_193	0.004206	0.538
MAL13P1.253	pMAL13P1.253_106	0.000862	0.146
MAL13P1.256	pMAL13P1.256_3773	0.000237	0.063
MAL13P1.259	pMAL13P1.259_27	0.001173	0.209
MAL13P1.265	pMAL13P1.265_713	0.000949	0.217
MAL13P1.267	pMAL13P1.267_247	0.035441	0.948
MAL13P1.272	pMAL13P1.272_3	0.007417	0.734
MAL13P1.277	pMAL13P1.277_207	0.000716	0.155
MAL13P1.282	pMAL13P1.282_227	3.20E-05	0.023
MAL13P1.287	pMAL13P1.287_236	0.00181	0.383
MAL13P1.291	pMAL13P1.291_237	0.000404	0.107
MAL13P1.292	pMAL13P1.292_332	0.003966	0.556
MAL13P1.297	pMAL13P1.297_392	0.007129	0.478
MAL13P1.30	pMAL13P1.30_216	0.009229	0.79
MAL13P1.314	pMAL13P1.314_2033	0.003145	0.373
MAL13P1.34	pMAL13P1.34_255	0.000175	0.064
MAL13P1.37	pMAL13P1.37_1810	0.003672	0.488
MAL13P1.41	pMAL13P1.41_2588	0.000375	0.057
MAL13P1.58	pMAL13P1.58_277	0.005663	0.53
MAL13P1.62	pMAL13P1.62_101	0.005459	0.223
MAL13P1.64	pMAL13P1.64_125	0.000975	0.208
MAL13P1.65	pMAL13P1.65_103	0.000441	0.116
MAL13P1.66	pMAL13P1.66_8620	5.40E-05	0.017
MAL13P1.68	pMAL13P1.68_545	0.00015	0.601
MAL13P1.71	pMAL13P1.71_90	0.055464	0.998
MAL13P1.72	pMAL13P1.72_3137	0.006961	0.712
MAL13P1.77	pMAL13P1.77_369	0.012169	0.79
MAL13P1.80	pMAL13P1.80_10	6.60E-05	0.19
MAL13P1.82	pMAL13P1.82_71	0.001277	0.211
MAL13P1.91	pMAL13P1.91_127	0.005049	0.384
MAL13P1.93	pMAL13P1.93_2766	6.00E-06	0.001
MAL13P1.97	pMAL13P1.97_235	0.000572	0.089
MAL6P1.102	pMAL6P1.102_2416	0.003551	0.493
MAL6P1.105	pMAL6P1.105_1475	0.003965	0.506
MAL6P1.106	pMAL6P1.106_83	0.005505	0.638
MAL6P1.109	pMAL6P1.109_45	0.025649	0.967
MAL6P1.113	pMAL6P1.113_108	0.001294	0.536
MAL6P1.120	pMAL6P1.120_638	0.001403	0.266
MAL6P1.123	pMAL6P1.123_690	0.000326	0.096
MAL6P1.124	pMAL6P1.124_55	1.90E-05	0.012
MAL6P1.126	pMAL6P1.126_129	5.00E-06	0.004
MAL6P1.128	pMAL6P1.128_313	0.01027	0.494
MAL6P1.130	pMAL6P1.130_966	0.001852	0.337
MAL6P1.132	pMAL6P1.132_91	0.002268	0.31
MAL6P1.138	pMAL6P1.138_199	4.50E-05	0.01
MAL6P1.143	pMAL6P1.143_853	0.005805	0.59
MAL6P1.144	pMAL6P1.144_830	0.010488	0.833
MAL6P1.156	pMAL6P1.156_432	0.0002	0.048
MAL6P1.158	pMAL6P1.158_240	0.015827	0.858
MAL6P1.162	pMAL6P1.162_5	0.003004	0.359
MAL6P1.163	pMAL6P1.163_2486	0.000594	0.157
MAL6P1.170	pMAL6P1.170_982	0.001697	0.233
MAL6P1.171	pMAL6P1.171_213	0.004315	0.481
MAL6P1.179	pMAL6P1.179_161	0.012508	0.992
MAL6P1.180	pMAL6P1.180_96	0.000512	0.146
MAL6P1.186	pMAL6P1.186_20	0.000602	0.14
MAL6P1.188	pMAL6P1.188_194	0.011713	0.856
MAL6P1.19	pMAL6P1.19_758	0.003643	0.498
MAL6P1.194	pMAL6P1.194_618	0.001445	0.243
MAL6P1.196	pMAL6P1.196_212	0.000215	0.053
MAL6P1.204	pMAL6P1.204_137	0.006895	0.534
MAL6P1.207	pMAL6P1.207_638	0.003222	0.491
MAL6P1.208	pMAL6P1.208_535	0.001028	0.119
MAL6P1.209	pMAL6P1.209_513	7.10E-05	0.027
MAL6P1.212	pMAL6P1.212_933	0.001001	0.094
MAL6P1.217	pMAL6P1.217_2055	0.007839	0.672
MAL6P1.218	pMAL6P1.218_876	4.10E-05	0.018
MAL6P1.219	pMAL6P1.219_40	0.014421	0.871
MAL6P1.22	pMAL6P1.22_58	0.000445	0.113
MAL6P1.222	pMAL6P1.222_1614	0.002227	0.266
MAL6P1.226	pMAL6P1.226_476	0.002053	0.302
MAL6P1.227	pMAL6P1.227_1836	0.004089	0.509
MAL6P1.230	pMAL6P1.230_21	0.000954	0.948
MAL6P1.234	pMAL6P1.234_1639	0.002522	0.374
MAL6P1.236	pMAL6P1.236_640	0.000461	0.08
MAL6P1.239	pMAL6P1.239_1697	0.004707	0.67
MAL6P1.240	pMAL6P1.240_748	0.002115	0.422
MAL6P1.241	pMAL6P1.241_432	0.000259	0.057
MAL6P1.243	pMAL6P1.243_1435	0.00148	0.257
MAL6P1.246	pMAL6P1.246_1275	0.000967	0.201
MAL6P1.248	pMAL6P1.248_48	0.000181	0.044
MAL6P1.253	pMAL6P1.253_0	0.001902	0.731
MAL6P1.256	pMAL6P1.256_494	0.006612	0.689
MAL6P1.261	pMAL6P1.261_2082	0.000116	0.056
MAL6P1.264	pMAL6P1.264_388	0.005442	0.623
MAL6P1.269	pMAL6P1.269_0	0.000736	0.143
MAL6P1.274	pMAL6P1.274_232	0.000923	0.9
MAL6P1.276	pMAL6P1.276_115	0.000651	0.401
MAL6P1.280	pMAL6P1.280_514	0.00085	0.24
MAL6P1.281	pMAL6P1.281_216	0.001438	0.25
MAL6P1.293	pMAL6P1.293_49	0.008785	0.995
MAL6P1.294	pMAL6P1.294_57	0.002864	0.359
MAL6P1.295	pMAL6P1.295_219	0.005978	0.623
MAL6P1.297	pMAL6P1.297_9	0.001166	0.253
MAL6P1.301	pMAL6P1.301_1	0.004447	0.566
MAL6P1.302	pMAL6P1.302_578	0.009591	0.784
MAL6P1.303	pMAL6P1.303_4968	0.000608	0.139
MAL6P1.308	pMAL6P1.308_619	0.006905	0.68
MAL6P1.309	pMAL6P1.309_242	0.011452	0.475
MAL6P1.31	pMAL6P1.31_210	0.005181	0.526
MAL6P1.32	pMAL6P1.32_973	0.00217	0.359
MAL6P1.45	pMAL6P1.45_104	0.001072	0.354
MAL6P1.47	pMAL6P1.47_452	0.001479	0.303
MAL6P1.50	pMAL6P1.50_552	0.000415	0.154
MAL6P1.52	pMAL6P1.52_50	0.000276	0.4
MAL6P1.55	pMAL6P1.55_382	0.001861	0.307
MAL6P1.62	pMAL6P1.62_738	0.002117	0.37
MAL6P1.66	pMAL6P1.66_282	0.001964	0.324
MAL6P1.67	pMAL6P1.67_144	0.01202	0.844
MAL6P1.69	pMAL6P1.69_6821	0.003609	0.512
MAL6P1.71	pMAL6P1.71_512	0.000776	0.17
MAL6P1.79	pMAL6P1.79_161	0.002396	0.418
MAL6P1.85	pMAL6P1.85_43	0.000721	0.127
MAL6P1.86	pMAL6P1.86_5440	0.000122	0.023
MAL6P1.87	pMAL6P1.87_164	0.00337	0.482
MAL6P1.89	pMAL6P1.89_677	0.003834	0.517
MAL6P1.92	pMAL6P1.92_2916	0.011528	0.834
MAL6P1.94	pMAL6P1.94_744	0.002571	0.379
MAL6P1.96	pMAL6P1.96_250	3.00E-06	0.022
MAL7P1.10	pMAL7P1.10_129	9.30E-05	0.02
MAL7P1.106	pMAL7P1.106_31	0.000201	0.077
MAL7P1.107	pMAL7P1.107_356	0.014165	0.887
MAL7P1.108	pMAL7P1.108_205	0.009293	0.787
MAL7P1.110	pMAL7P1.110_303	9.10E-05	0.121
MAL7P1.115	pMAL7P1.115_1711	0.005731	0.744
MAL7P1.123	pMAL7P1.123_403	0.000179	0.06
MAL7P1.133	pMAL7P1.133_202	0.005848	0.641
MAL7P1.141	pMAL7P1.141_100	0.005962	0.665
MAL7P1.142	pMAL7P1.142_1052	0.000229	0.085
MAL7P1.149	pMAL7P1.149_1727	9.20E-05	0.055
MAL7P1.152	pMAL7P1.152_1976	0.044507	0.982
MAL7P1.154	pMAL7P1.154_10	0.000126	0.045
MAL7P1.158	pMAL7P1.158_0	0.000456	0.081
MAL7P1.161	pMAL7P1.161_211	0.000532	0.137
MAL7P1.163	pMAL7P1.163_104	0.002055	0.406
MAL7P1.165	pMAL7P1.165_683	0.002687	0.412
MAL7P1.173	pMAL7P1.173_798	0.019939	0.936
MAL7P1.174	pMAL7P1.174_786	0.01972	0.93
MAL7P1.178	pMAL7P1.178_473	0.01162	0.862
MAL7P1.18	pMAL7P1.18_3591	0.021274	0.947
MAL7P1.2	pMAL7P1.2_845	0.002132	0.391
MAL7P1.22	pMAL7P1.22_3735	0.008302	0.769
MAL7P1.32	pMAL7P1.32_788	0.003183	0.858
MAL7P1.35	pMAL7P1.35_2845	1.00E-05	0.007
MAL7P1.36	pMAL7P1.36_39	0.003559	0.714
MAL7P1.6	pMAL7P1.6_11	0.007291	0.71
MAL7P1.63	pMAL7P1.63_45	0.010202	0.741
MAL7P1.64	pMAL7P1.64_106	0.016153	0.889
MAL7P1.65	pMAL7P1.65_376	0.000598	0.121
MAL7P1.75	pMAL7P1.75_101	0.006858	0.706
MAL7P1.78	pMAL7P1.78_146	0.002354	0.402
MAL7P1.82	pMAL7P1.82_15	0.015019	0.906
MAL7P1.94	pMAL7P1.94_31	0.003407	0.504
MAL7P1.98	pMAL7P1.98_276	7.60E-05	0.023
MAL7P1.99	pMAL7P1.99_217	0.001721	0.35
MAL8P1.100	pMAL8P1.100_1263	0.015376	0.874
MAL8P1.102	pMAL8P1.102_645	0.0018	0.237
MAL8P1.108	pMAL8P1.108_541	0.00783	0.552
MAL8P1.112	pMAL8P1.112_3287	0.000179	0.057
MAL8P1.130	pMAL8P1.130_986	0.007386	0.615
MAL8P1.137	pMAL8P1.137_718	9.20E-05	0.029
MAL8P1.145	pMAL8P1.145_328	0.000905	0.222
MAL8P1.147	pMAL8P1.147_20	0.019204	0.941
MAL8P1.148	pMAL8P1.148_165	0.003477	0.514
MAL8P1.158	pMAL8P1.158_8	0.014104	0.895
MAL8P1.161	pMAL8P1.161_487	0.001783	0.214
MAL8P1.26	pMAL8P1.26_95	0.001729	0.314
MAL8P1.27	pMAL8P1.27_224	0.01912	0.944
MAL8P1.28	pMAL8P1.28_387	0.000233	0.088
MAL8P1.30	pMAL8P1.30_1158	0.005427	0.638
MAL8P1.31	pMAL8P1.31_665	0.004167	0.515
MAL8P1.33	pMAL8P1.33_1973	0.000103	0.053
MAL8P1.36	pMAL8P1.36_105	0.00671	0.653
MAL8P1.44	pMAL8P1.44_71	0.000145	0.052
MAL8P1.45	pMAL8P1.45_1247	0.001348	0.221
MAL8P1.46	pMAL8P1.46_455	8.00E-05	0.021
MAL8P1.5	pMAL8P1.5_216	0.000417	0.054
MAL8P1.50	pMAL8P1.50_30	0.007802	0.676
MAL8P1.51	pMAL8P1.51_168	8.00E-06	0.018
MAL8P1.52	pMAL8P1.52_72	0.00044	0.132
MAL8P1.53	pMAL8P1.53_1127	0.002816	0.458
MAL8P1.59	pMAL8P1.59_940	0.00566	0.656
MAL8P1.6	pMAL8P1.6_377	3.10E-05	0.011
MAL8P1.66	pMAL8P1.66_426	0.000661	0.17
MAL8P1.7	pMAL8P1.7_6251	0.008454	0.758
MAL8P1.71	pMAL8P1.71_448	0.012504	0.832
MAL8P1.72	pMAL8P1.72_154	0.003796	0.483
MAL8P1.77	pMAL8P1.77_90	0.000115	0.039
MAL8P1.83	pMAL8P1.83_293	0.000192	0.242
MAL8P1.90	pMAL8P1.90_55	0.00168	0.298
MAL8P1.93	pMAL8P1.93_458	0.012012	0.773
MAL8P1.94	pMAL8P1.94_242	0.013192	0.877
PF07_0017	pPF07_0017_1585	0.008144	0.903
PF07_0022	pPF07_0022_4529	0.000136	0.08
PF07_0025	pPF07_0025_564	0.006957	0.733
PF07_0041	pPF07_0041_1272	0.028685	0.977
PF07_0045	pPF07_0045_703	0.002393	0.362
PF07_0052	pPF07_0052_366	0.003172	0.45
PF07_0070	pPF07_0070_890	0.005953	0.647
PF07_0099	pPF07_0099_62	4.40E-05	0.081
PF07_0109	pPF07_0109_323	0.0064	0.721
PF07_0110	pPF07_0110_347	0.000239	0.065
PF07_0114	pPF07_0114_2285	0.000455	0.122
PF07_0124	pPF07_0124_345	4.10E-05	0.02
PF08_0001	pPF08_0001_261	0.023088	0.995
PF08_0004	pPF08_0004_286	0.000535	0.701
PF08_0007	pPF08_0007_440	0.006212	0.554
PF08_0015	pPF08_0015_104	0.000279	0.078
PF08_0024	pPF08_0024_570	0.006173	0.549
PF08_0025	pPF08_0025_41	0.008278	0.161
PF08_0027	pPF08_0027_1307	0.007058	0.58
PF08_0035	pPF08_0035_2217	0.00101	0.206
PF08_0040	pPF08_0040_1207	3.60E-05	0.012
PF08_0049	pPF08_0049_151	0.003266	0.465
PF08_0052	pPF08_0052_1102	1.50E-05	0.008
PF08_0053	pPF08_0053_743	0.012621	0.864
PF08_0059	pPF08_0059_113	0.00015	0.437
PF08_0086	pPF08_0086_1650	0.003262	0.914
PF08_0090	pPF08_0090_947	0.000225	0.075
PF08_0097	pPF08_0097_1500	0.000295	0.083
PF08_0112	pPF08_0112_708	0.000552	0.118
PF08_0117	pPF08_0117_2701	0.032396	0.99
PF08_0119	pPF08_0119_76	0.002082	0.382
PF08_0122	pPF08_0122_1769	0.000698	0.16
PF08_0127	pPF08_0127_2717	0.001631	0.323
PF08_0134	pPF08_0134_308	0.002615	0.405
PF08_0136	pPF08_0136_36	0.013361	0.858
PF10_0014	pPF10_0014_381	< 0.000001	< 0.001
PF10_0049	pPF10_0049_2236	0.005134	0.531
PF10_0067	pPF10_0067_321	0.001257	0.271
PF10_0072	pPF10_0072_795	1.10E-05	0.008
PF10_0092	pPF10_0092_84	0.005591	0.606
PF10_0104	pPF10_0104_561	0.00217	0.253
PF10_0105	pPF10_0105_89	0.001101	0.241
PF10_0110	pPF10_0110_139	0.002969	0.298
PF10_0134	pPF10_0134_457	0.002021	0.347
PF10_0179	pPF10_0179_3036	0.001326	0.248
PF10_0192	pPF10_0192_1346	0.002198	0.376
PF10_0222	pPF10_0222_11	0.007617	0.694
PF10_0227	pPF10_0227_403	0.012692	0.865
PF10_0240	pPF10_0240_69	0.000809	0.207
PF10_0247	pPF10_0247_345	0.00594	0.645
PF10_0250	pPF10_0250_1793	0.000412	0.124
PF10_0255	pPF10_0255_96	0.001534	0.301
PF10_0256	pPF10_0256_1795	0.00017	0.055
PF10_0271	pPF10_0271_9	0.003547	0.445
PF10_0302	pPF10_0302_554	0.001166	0.236
PF10_0305	pPF10_0305_54	0.000561	0.043
PF10_0339	pPF10_0339_15	9.80E-05	0.022
PF10_0349	pPF10_0349_31	7.40E-05	0.013
PF10_0353	pPF10_0353_17	0.017103	0.895
PF10_0356	pPF10_0356_4157	0.003144	0.43
PF10_0358	pPF10_0358_103	0.008836	0.716
PF10_0370	pPF10_0370_202	0.000617	0.83
PF11_0006	pPF11_0006_88	0.000885	0.18
PF11_0032	pPF11_0032_0	0.002823	0.447
PF11_0041	pPF11_0041_109	0.001448	0.259
PF11_0045	pPF11_0045_485	0.002396	0.414
PF11_0058	pPF11_0058_632	0.004789	0.578
PF11_0059	pPF11_0059_859	0.000863	0.187
PF11_0073	pPF11_0073_1495	0.01214	0.824
PF11_0084	pPF11_0084_251	0.00246	0.388
PF11_0107	pPF11_0107_1157	0.007626	0.739
PF11_0126	pPF11_0126_28	0.00489	0.616
PF11_0129	pPF11_0129_2335	0.002008	0.366
PF11_0136	pPF11_0136_131	7.00E-06	0.007
PF11_0149	pPF11_0149_206	0.008166	0.713
PF11_0152	pPF11_0152_17	0.002583	0.357
PF11_0159	pPF11_0159_288	0.005245	0.656
PF11_0169	pPF11_0169_179	0.00039	0.138
PF11_0182	pPF11_0182_33	0.002	0.352
PF11_0280	pPF11_0280_19	< 0.000001	< 0.001
PF11_0299	pPF11_0299_28	0.000207	0.045
PF11_0303	pPF11_0303_679	0.000622	0.158
PF11_0334	pPF11_0334_1589	0.004526	0.382
PF11_0340	pPF11_0340_15	0.012293	0.876
PF11_0349	pPF11_0349_115	0.000676	0.14
PF11_0400	pPF11_0400_602	0.005603	0.638
PF11_0403	pPF11_0403_948	0.002487	0.315
PF11_0453	pPF11_0453_32	0.000911	0.238
PF11_0454	pPF11_0454_10	0.000642	0.129
PF11_0470	pPF11_0470_187	0.000882	0.181
PF11_0472	pPF11_0472_137	0.006504	0.688
PF11_0490	pPF11_0490_94	0.006501	0.613
PF13_0026	pPF13_0026_823	0.016294	0.849
PF13_0032	pPF13_0032_82	0.011694	0.966
PF13_0046	pPF13_0046_920	0.000699	0.147
PF13_0047	pPF13_0047_1087	0.014602	0.89
PF13_0056	pPF13_0056_2469	0.001999	0.375
PF13_0081	pPF13_0081_170	0.004317	0.547
PF13_0122	pPF13_0122_151	0.00016	0.549
PF13_0123	pPF13_0123_315	9.00E-06	0.002
PF13_0146	pPF13_0146_4380	0.006529	0.678
PF13_0160	pPF13_0160_780	0.009306	0.774
PF13_0195	pPF13_0195_46	0.014171	0.877
PF13_0202	pPF13_0202_212	0.006712	0.713
PF13_0230	pPF13_0230_1229	0.003122	0.493
PF13_0276	pPF13_0276_110	0.002383	0.427
PF13_0296	pPF13_0296_50	0.000253	0.046
PF13_0307	pPF13_0307_962	6.10E-05	0.022
PF13_0319	pPF13_0319_120	0.000138	0.046
PF13_0339	pPF13_0339_633	0.008492	0.729
PF13_0347	pPF13_0347_34	0.000189	0.062
PF13_0355	pPF13_0355_283	0.019995	0.972
PF14_0034	pPF14_0034_135	4.00E-06	0.005
PF14_0057	pPF14_0057_242	0.002967	0.475
PF14_0069	pPF14_0069_398	1.40E-05	0.103
PF14_0092	pPF14_0092_152	0.00209	0.311
PF14_0107	pPF14_0107_497	0.002613	0.496
PF14_0109	pPF14_0109_47	0.004769	0.609
PF14_0118	pPF14_0118_0	0.000191	0.05
PF14_0162	pPF14_0162_74	0.001099	0.194
PF14_0167	pPF14_0167_198	0.001565	0.314
PF14_0258	pPF14_0258_445	0.006073	0.675
PF14_0265	pPF14_0265_557	0.003899	0.507
PF14_0271	pPF14_0271_3174	0.000964	0.123
PF14_0272	pPF14_0272_445	0.001332	0.226
PF14_0275	pPF14_0275_321	0.001151	0.236
PF14_0317	pPF14_0317_155	0.000577	0.152
PF14_0389	pPF14_0389_1065	0.007132	0.642
PF14_0411	pPF14_0411_230	0.000616	0.12
PF14_0418	pPF14_0418_216	0.000829	0.188
PF14_0424	pPF14_0424_338	0.004191	0.563
PF14_0449	pPF14_0449_364	1.20E-05	0.005
PF14_0452	pPF14_0452_266	0.000457	0.13
PF14_0460	pPF14_0460_129	0.002516	0.411
PF14_0483	pPF14_0483_121	0.002872	0.465
PF14_0500	pPF14_0500_360	0.004217	0.731
PF14_0514	pPF14_0514_177	2.80E-05	0.057
PF14_0524	pPF14_0524_219	0.028966	0.98
PF14_0545	pPF14_0545_136	0.000182	0.046
PF14_0554	pPF14_0554_20	0.000995	0.215
PF14_0555	pPF14_0555_171	0.012386	0.858
PF14_0581	pPF14_0581_372	0.00116	0.253
PF14_0646	pPF14_0646_46	0.005191	0.626
PF14_0651	pPF14_0651_99	0.003858	0.508
PF14_0680	pPF14_0680_16	0.012304	0.859
PF14_0719	pPF14_0719_2968	0.000129	0.027
PF14_0730	pPF14_0730_170	0.017283	0.925
PF14_0748	pPF14_0748_74	0.000474	0.138
PF14_0753	pPF14_0753_609	0.010065	0.81
PFA0065w	A10325_1	0.000723	0.143
PFB0990c	A10325_10	0.005358	0.538
PFA0105w	A10325_26	0.012122	0.827
PFA0110w	A10325_29	0.000946	0.219
PFA0110w	A10325_32	0.001039	0.227
PFA0070c	A10325_4	0.000376	0.094
PFA0080c	A10325_7	0.030896	0.969
PFB0640c	A10935_1	8.00E-05	0.118
PFA0225w	A11025_2	0.00119	0.279
PFB0100c	A11546_1	0.000186	0.045
PFA0645c	A11962_1	6.00E-05	0.024
PFA0660w	A11962_3	0.003391	0.521
PFA0375c	A12312_1	0.003922	0.511
PFA0370w	A12312_15	0.02767	0.967
PFA0370w	A12312_7	0.005074	0.634
PFA0025c	pPFA0025c_42	4.30E-05	0.025
PFA0420w	A12706_1	0.004423	0.785
PFA0345w	A12797_1	0.005135	0.532
PFA0535c	A13725_2	0.000617	0.113
PFA0535c	A13725_4	0.001361	0.313
PFA0525w	A13725_6	0.00109	0.251
PFA0525w	A13725_7	0.003274	0.71
PFA0520c	A13725_9	0.008578	0.767
PFF1290c	A1411_2	0.005419	0.566
PFA0325w	A14195_3	0.008748	0.657
PFL2195w	A14263_1	5.40E-05	0.046
PFA0380w	A14797_1	0.000485	0.129
PFA0615w	A14801_11	0.010086	0.801
PFA0620c	A14801_13	0.001256	0.246
PFA0620c	A14801_15	0.00146	0.301
PFA0580c	A14801_2	0.003306	0.536
PFA0630c	A14801_20	0.003074	0.464
PFA0635c	A14801_24	0.002687	0.488
PFA0640c	A14801_26	0.006455	0.657
PFA0655w	A14801_33	0.000784	0.171
PFA0655w	A14801_37	0.001296	0.212
PFA0585w	A14801_5	0.004207	0.261
PFE1570c	A14801_8	0.006079	0.619
PFA0230c	A15613_2	0.000418	0.104
PF07_0078	A15774_2	0.003147	0.462
PFA0665w	A16096_2	< 0.000001	< 0.001
PFA0665w	A16096_5	0.00201	0.396
PFA0135w	A16122_1	0.006012	0.618
PFA0360c	A1700_1	0.007523	0.71
PFA0350c	A1700_2	0.000163	0.065
PFA0350c	A1700_3	0.002069	0.327
PFA0340w	A1700_6	0.003576	0.444
PFA0545c	A1718_1	0.002802	0.451
PFA0030c	A18792_17	0.011412	0.807
PFF1530c	A20643_1	0.000453	0.041
PFA0410w	A21885_1	9.70E-05	0.019
PFA0420w	A21885_14	0.003265	0.546
PFA0430c	A21885_19	0.002429	0.393
PFA0415c	A21885_2	0.000344	0.095
PFA0430c	A21885_20	4.40E-05	0.253
PFA0415c	A21885_5	0.003519	0.434
PFA0425c	A21885_9	0.000674	0.122
PFA0050c	A22053_2	0.000712	0.125
PFF1535w	A22053_4	0.000145	0.069
PFA0430c	A22429_1	0.008961	0.812
PFA0140c	A23157_1	0.003353	0.492
PFA0170c	A23157_12	0.000316	0.106
PFA0165c	A23157_14	0.00044	0.115
PFA0160c	A23157_18	0.003895	0.464
PFA0115w	pPFA0115w_278	0.010793	0.813
PFA0145c	A23157_2	0.000436	0.089
PFA0150c	A23157_8	0.003143	0.453
PFA0120c	pPFA0120c_833	0.002083	0.208
PFA0275c	A2386_2	0.000444	0.109
PFA0255c	A24704_11	0.001126	0.204
PFA0275c	A24704_4	0.01405	0.981
PFA0270c	A24704_6	0.001521	0.338
PFA0265c	A24704_9	0.01139	0.731
PF07_0080	A2546_1	0.000524	0.149
PFA0390w	A25493_1	0.003771	0.472
PFA0130c	A26463_4	0.000989	0.149
PFA0250w	A31429_1	0.000123	0.159
PF07_0079	A31870_1	0.000186	0.061
PFA0440w	A31914_2	0.004452	0.922
PFC0425w	A31914_4	0.000155	0.064
PFA0445w	A31914_5	0.002454	0.355
PFA0450c	A31914_8	0.001635	0.305
PFA0485w	A3310_10	0.003873	0.509
PFA0485w	A3310_11	0.001866	0.352
PFA0485w	A3310_15	0.019146	0.888
PFA0485w	A3310_19	0.000562	0.146
PFA0480w	A3310_20	0.003686	0.523
PFA0475c	A3310_22	0.009561	0.795
PFA0470c	A3310_26	0.001408	0.281
PFA0460c	A3310_32	0.002011	0.356
PFA0505c	A3310_4	0.013991	0.873
PFA0500w	A3310_6	0.000138	0.189
PFA0495c	A3310_7	7.90E-05	0.03
PFA0490w	A3310_8	0.000351	0.092
PFA0740w	A4732_10	0.000274	0.092
MAL7P1.186	A4732_13	0.000942	0.208
PFA0760w	A4732_17	0.000658	0.109
MAL8P1.163	A4732_8	4.00E-06	0.005
PFA0245w	A6420_1	0.009264	0.779
PFA0230c	A6420_10	0.008053	0.727
PFA0220w	A6420_12	0.003578	0.479
PFA0215w	A6420_15	0.000541	0.26
PFA0230c	A6420_2	0.002317	0.362
PFA0240w	A6420_5	0.000688	0.17
PFA0235w	A6420_8	< 0.000001	< 0.001
PFI0080w	A6615_1	0.018224	0.929
PFA0320w	A6807_2	0.002291	0.399
PFA0180w	A8010_10	0.000727	0.174
PFA0180w	A8010_11	0.008994	0.721
PFA0185w	A8010_15	0.001885	0.254
PFA0170c	A8010_2	0.011409	0.833
PFA0195w	A8010_25	0.000992	0.214
PFA0190c	A8010_27	0.006095	0.666
PFA0205w	A8010_30	0.009038	0.74
PFA0200w	pPFA0200w_189	0.000187	0.081
PFA0210c	A8010_31	2.10E-05	0.007
PFA0175w	A8010_4	0.009418	0.621
PFA0175w	A8010_8	0.004092	0.557
PFA0285c	A8109_11	3.00E-06	0.014
PFA0290w	A8109_12	0.008714	0.756
PFA0285c	A8109_16	3.10E-05	0.012
PFA0285c	A8109_21	0.003146	0.392
PFA0280w	A8109_22	0.012513	0.83
PFA0275c	A8109_23	0.000422	0.116
PFA0310c	A8109_3	0.002539	0.416
PFA0305c	A8109_5	0.000355	0.116
PFA0300c	A8109_6	0.000294	0.106
PFA0295c	A8109_9	0.008434	0.721
PF07_0101	A8408_1	0.004026	0.454
PF07_0101	A8408_2	0.006521	0.69
MAL7P1.92	A8445_2	3.00E-06	0.007
PFA0695c	A8784_10	1.80E-05	0.005
PFA0690w	A8784_12	0.000264	0.038
PFA0695c	A8784_15	0.000166	0.067
PFA0705c	A8784_16	0.001082	0.088
PFA0675w	A8784_2	9.40E-05	0.031
PFA0685c	A8784_7	0.001884	0.195
PFA0690w	A8784_9	0.002225	0.355
PFA0405w	A9766_1	0.000898	0.188
PFA0260c	pPFA0260c_57	0.000977	0.22
PFA0315w	pPFA0315w_26	0.001005	0.833
PFA0335w	pPFA0335w_427	0.011086	0.642
PFA0355w	pPFA0355w_427	0.010275	0.821
PFA0395c	pPFA0395c_496	0.003347	0.498
PFA0540c	pPFA0540c_218	0.000598	0.183
PFA0560c	pPFA0560c_45	0.000345	0.067
PFA0565c	pPFA0565c_278	0.000225	0.042
PFA0575c	pPFA0575c_95	0.002392	0.397
PFA0645c	pPFA0645c_154	0.000783	0.144
PFA0670c	pPFA0670c_135	0.000322	0.099
PFA0700c	pPFA0700c_128	0.005359	0.653
PFA0720w	pPFA0720w_257	0.000126	0.034
PFA0730c	pPFA0730c_45	0.00152	0.286
PFA0705c	oPFA32028	0.016073	0.915
PFA0630c	oPFA32029	0.001925	0.317
PFA0100c	oPFA32030	0.003349	0.52
PFA0705c	oPFA32031	0.002138	0.318
PFA0555c	oPFA32033	0.008006	0.897
PFA0455c	oPFA32035	0.013276	0.878
PFA0390w	oPFA32036	0.002274	0.326
PFA0180w	oPFA32037	0.002283	0.363
PFA0220w	oPFA32038	0.000104	0.055
PFA0350c	oPFA32039	0.000481	0.136
PFB0176c	B102	9.20E-05	0.04
PFB0176c	B103	0.00036	0.111
PFB0180w	B110	0.003896	0.404
PFB0185w	B112	0.000228	0.066
PFB0190c	B114	0.015973	0.876
PFB0194w	B116	0.000729	0.198
PFB0194w	B117	2.60E-05	0.058
PFB0194w	B119	0.006347	0.585
PFB0195c	B120	0.007572	0.748
PFB0200c	B121	1.60E-05	0.006
PFB0205c	B122	0.000967	0.221
PFB0210c	B124	< 0.000001	< 0.001
PFB0215c	B125	0.009932	0.806
PFB0225c	B133	7.60E-05	0.028
PFB0230c	B134	0.000248	0.068
PFB0230c	B135	0.000753	0.179
PFB0230c	B140	0.00118	0.238
PFB0235w	B143	9.30E-05	0.045
PFB0235w	B144	0.000713	0.171
PFB0240w	B145	0.002505	0.139
PFB0245c	B146	0.000525	0.137
PFB0240w	B148	0.019486	0.927
PFB0250w	B149	0.000323	0.63
PFB0255w	B153	0.001597	0.297
PFB0256w	B161	0.002739	0.413
PFB0245c	B162	0.001861	0.189
PFB0260w	B165	0.000396	0.076
PFB0265c	B170	0.026309	0.96
PFB0270w	B171	0.000752	0.189
PFB0270w	B172	0.000359	0.108
PFB0275w	B174	0.002263	0.314
PFB0279w	B177	0.000584	0.111
PFB0285c	B180	0.000238	0.353
PFB0295w	B186	0.000155	0.394
PFB0305c	B190	0.007619	0.703
PFB0310c	B192	0.00065	0.167
PFB0315w	B197	0.004917	0.596
PFB0315w	B204	0.000902	0.179
PFB0330c	B209	5.30E-05	0.021
PFB0335c	B215	0.000142	0.029
PFB0340c	B218	0.016618	0.897
PFB0345c	B225	0.018188	0.916
PFB0365w	B251	0.00127	0.278
PFB0365w	B262	0.00023	0.068
PFB0375w	B265	0.001455	0.293
PFB0380c	B266	0.003427	0.493
PFB0375w	B267	0.003183	0.401
PFB0385w	B270	0.000105	0.101
PFB0390w	B272	0.002894	0.444
PFB0391c	B275	0.001661	0.34
PFB0395w	B277	0.00013	0.044
PFB0410c	B282	1.80E-05	0.017
PFB0415c	B290	0.003534	0.552
PFB0420w	B295	0.012933	0.986
PFB0425c	B297	0.008885	0.741
PFB0425c	B299	0.000446	0.135
PF11_0003	B3	0.002878	0.42
PFB0435c	B303	0.001105	0.159
PFB0420w	B306	0.003822	0.522
PFB0440c	B310	1.80E-05	0.112
PFB0445c	B312	0.005902	0.743
PFB0445c	B316	0.004548	0.519
PFB0455w	B319	0.002475	0.582
PFB0055c	B32	0.006163	0.642
PFB0460c	B320	0.000271	0.075
PFB0455w	B324	0.013435	0.882
PFB0470w	B325	0.001847	0.289
PFB0475c	B326	0.008503	0.595
PFB0475c	B327	0.016158	0.906
PFB0480w	B328	0.005111	0.645
PFB0485c	B342	5.80E-05	0.032
PFB0490c	B343	0.001662	0.19
PFB0495w	B344	0.044403	0.997
PFB0501c	B347	0.000906	0.156
PFB0505c	B351	0.003849	0.523
PFB0510w	B361	0.005174	0.637
PFB0515w	B362	0.011706	0.926
PFB0520w	B363	0.004126	0.549
PFB0530c	B366	0.00511	0.608
PFB0535w	B370	5.00E-05	0.318
PFB0535w	B371	0.00251	0.412
PFB0540w	B372	7.70E-05	0.023
PFB0545c	B374	0.000335	0.085
PFB0555c	B380	0.006104	0.636
PFB0560w	B383	0.005248	0.547
PFB0570w	B387	0.000891	0.236
PFB0575c	B388	0.00218	0.395
PFB0580w	B389	0.001992	0.459
PFB0590w	B392	0.001759	0.325
PFB0595w	B396	0.004915	0.524
PFB0600c	B397	0.005755	0.641
PFB0605w	B403	4.30E-05	0.014
PFB0610c	B405	0.004125	0.525
PFB0615c	B413	0.000168	0.046
MAL13P1.195	B415	0.000629	0.158
PFB0615c	B416	0.000961	0.206
PFB0615c	B418	0.001802	0.261
PFB0070w	B42	< 0.000001	< 0.001
PFB0620w	B424	0.000801	0.379
PFB0615c	B426	0.000354	0.078
PFB0625w	B427	7.60E-05	0.029
PFB0630c	B428	0.003398	0.387
PFB0640c	B431	0.001062	0.628
PFB0635w	B432	0.000508	0.119
PFB0645c	B437	0.000504	0.117
PFB0660w	B443	0.000353	0.106
PFB0665w	B444	0.000897	0.184
PFB0665w	B446	0.002497	0.388
PFB0670c	B449	0.004402	0.558
PFB0075c	B45	< 0.000001	< 0.001
PFB0675w	B453	0.00017	0.064
PFB0680w	B455	0.000111	0.043
PFB0680w	B456	0.001635	0.308
PFB0680w	B457	4.50E-05	0.016
PFB0685c	B458	7.30E-05	0.016
PFB0687c	B461	0.00685	0.452
PFB0690w	B464	0.013171	0.871
PFB0695c	B465	0.00404	0.569
PFB0700c	B466	0.002859	0.337
PFB0705w	B467	2.20E-05	0.015
PFB0710c	B468	0.003192	0.443
PFB0080c	B47	< 0.000001	< 0.001
PFB0715w	B471	0.000249	0.065
PFB0161c	pPFB0161c_228	0.006952	0.728
PFB0720c	B475	0.00393	0.511
PFB0720c	B476	0.001311	0.261
PFB0725c	B479	0.000986	0.199
PFB0735c	B484	0.002423	0.41
PFB0745w	B487	0.000422	0.292
PFB0750w	B489	0.022746	0.962
PFB0755w	B490	0.000779	0.196
PFB0760w	B491	0.000531	0.098
PFB0735c	B492	0.0011	0.184
PFB0765w	B497	0.002331	0.39
PFB0770c	B498	0.001905	0.375
PFB0770c	B499	0.000268	0.073
PFB0085c	B50	< 0.000001	< 0.001
PFB0177c	pPFB0177c_357	0.000352	0.075
PFB0775w	B503	3.60E-05	0.011
PFB0770c	B504	0.000215	0.079
PFB0770c	B505	0.000662	0.124
PFB0775w	B506	0.004146	0.514
PFB0790c	B507	0.020544	0.89
PFB0795w	B508	0.000337	0.072
PFB0805c	B511	0.00052	0.139
PFB0810w	B513	0.000566	0.104
PF13_0069	B515	0.000993	0.223
PFB0814c	B516	0.000398	0.116
PFB0814c	B518	0.004693	0.578
PFB0815w	B521	0.007128	0.731
PFB0820c	B524	0.003116	0.445
PFB0820c	B527	0.000676	0.18
PFB0820c	B529	0.001438	0.321
PFB0826c	B530	0.010321	0.63
PFB0826c	B532	0.012527	0.845
PFB0835c	B536	0.002958	0.452
PFB0840w	B537	0.002959	0.478
PFB0845w	B540	0.000641	0.09
PFB0845w	B541	0.002328	0.347
PFB0855c	B542	0.000764	0.093
PFB0855c	B543	0.005797	0.657
PFB0865w	B549	0.012174	0.846
PFB0095c	B55	< 0.000001	< 0.001
PFB0875c	B551	0.0001	0.301
PFB0880w	B554	0.000441	0.111
PFB0875c	B555	0.002078	0.378
PFB0885w	B556	0.007968	0.744
PFB0886c	B557	2.90E-05	0.024
PFB0888w	B558	0.000241	0.59
PFB0890c	B560	0.002297	0.426
PFB0895c	B564	0.003675	0.53
PFB0900c	B565	0.009339	0.793
PFB0905c	B567	0.002895	0.433
PFB0910w	B568	0.006481	0.818
PFB0100c	B57	0.002224	0.339
PFB0920w	B573	0.006185	0.662
PFB0921c	B576	3.70E-05	0.019
PFB0923c	B577	0.004984	0.565
PFB0925w	B579	0.000561	0.122
PFB0926c	B583	0.003897	0.485
PFB0925w	B586	0.001109	0.249
PFB0930w	B587	0.000581	0.158
PFB0932w	B588	2.90E-05	0.011
PFB0926c	B590	0.000281	0.079
PFB0935w	B593	0.00095	0.162
PFB0935w	B597	0.003095	0.462
PFB0946c	B598	0.002342	0.426
PFB0946c	B599	0.017355	0.908
PFB0105c	B60	0.001156	0.276
PFB0950w	B601	0.002116	0.309
PFB0953w	B603	0.000312	0.071
PFB0946c	B606	0.002983	0.472
PFB0715w	B607	0.00099	0.156
PFB0955w	B609	0.001361	0.276
PFB0946c	B611	0.003018	0.44
PFB0965c	B613	0.001439	0.182
PFB0974c	B619	0.00214	0.302
PFB0975c	B620	0.00145	0.237
PFB0985c	B627	8.30E-05	0.024
PFB1020w	B639	0.007239	0.657
PFB0106c	B64	0.000118	0.036
MAL7P1.183	B643	0.000527	0.104
PFB1035w	B645	2.00E-06	< 0.001
PF07_0138	B662	0.00351	0.488
PF11_0003	B667	0.00859	0.762
PFB0110w	B68	0.002255	0.402
PFB0115w	B69	0.00066	0.113
PFB0120w	B70	0.001522	0.287
PFB0125c	B73	0.024489	0.71
PFB0130w	B77	0.007543	0.742
PFB0125c	B78	0.040079	0.987
PFB0140w	B88	0.004572	0.501
PFB0150c	B92	0.003289	0.493
PFB0150c	B93	0.002812	0.426
PFB0160w	B95	0.000876	0.477
PFB0160w	B96	0.000385	0.102
PFB0170w	B98	2.50E-05	0.016
PFB0295w	oPFB0669	0.000485	0.419
PFB0330c	oPFB0670	0.019666	0.926
PFB0150c	oPFB0671	0.000387	0.13
PFB0065w	oPFB0672	0.011044	0.728
PFB0735c	oPFB0673	0.001257	0.241
PFB0445c	oPFB0675	0.003384	0.43
PFB0420w	oPFB0676	0.013838	0.892
PFB0095c	oPFB0677	< 0.000001	< 0.001
PFB0075c	oPFB0678	< 0.000001	< 0.001
PFB0860c	oPFB0679	7.90E-05	0.029
PFB0395w	oPFB0680	0.000163	0.262
PFB1015w	oPFB0681	0.000367	0.089
PFB0020c	oPFB0682	0.005815	0.674
PFB0040c	oPFB0683	0.002493	0.418
PFB0960c	oPFB0685	3.10E-05	0.009
PFB1045w	oPFB0686	0.000106	0.042
PFB0365w	oPFB0687	0.000416	0.07
PFB0555c	oPFB0688	0.025259	0.944
PFB0953w	oPFB0689	0.000584	0.15
PFI1090w	oPFBLOB0001	0.001982	0.259
PFI1730w	oPFBLOB0003	0.0006	0.15
PFC1095w	oPFBLOB0004	8.50E-05	0.04
PFD0615c	oPFBLOB0005	5.90E-05	0.032
PFD0425w	oPFBLOB0006	0.000141	0.035
PFD0450c	oPFBLOB0007	0.000589	0.177
PF10_0334	oPFBLOB0009	0.014427	0.9
PFD0440w	oPFBLOB0010	2.70E-05	0.013
PF08_0071	oPFBLOB0011	0.001056	0.269
PFD0340c	oPFBLOB0013	0.003213	0.504
PFD0305c	oPFBLOB0014	0.006941	0.68
PFD0560w	oPFBLOB0015	0.007323	0.694
PFD0385w	oPFBLOB0016	0.009643	0.722
PFC0355c	oPFBLOB0018	0.000315	0.069
MAL8P1.58	oPFBLOB0019	0.000275	0.097
PFE0120c	oPFBLOB0020	0.000592	0.617
PFD0555c	oPFBLOB0021	0.002658	0.432
PFD0335c	oPFBLOB0022	0.00018	0.599
PFC0970w	oPFBLOB0024	0.002162	0.409
PFC0570c	oPFBLOB0025	0.000556	0.153
PF14_0073	oPFBLOB0029	0.00239	0.407
PF07_0054	oPFBLOB0030	0.006808	0.661
MAL7P1.50	oPFBLOB0031	0.000953	0.197
PFE0030c	oPFBLOB0034	0.001516	0.26
PFD0430c	oPFBLOB0035	0.000309	0.047
PFD1015c	oPFBLOB0036	0.000137	0.042
MAL7P1.5	oPFBLOB0038	0.000316	0.108
PFD0865c	oPFBLOB0040	0.000246	0.055
PFI0045c	oPFBLOB0043	0.002795	0.473
PF07_0088	oPFBLOB0044	0.000421	0.068
PFE0030c	oPFBLOB0045	0.004092	0.517
PFF1550w	oPFBLOB0046	0.000211	0.057
PFD0065w	oPFBLOB0047	0.000387	0.099
PF07_0001	oPFBLOB0048	< 0.000001	< 0.001
PFF1580c	oPFBLOB0053	0.000211	0.059
PFE1215c	oPFBLOB0054	0.000287	0.089
MAL7P1.68	oPFBLOB0055	0.023892	0.914
PFE0845c	oPFBLOB0056	0.005568	0.586
PF10_0374	oPFBLOB0057	0.003386	0.437
PFF0025w	oPFBLOB0058	0.000217	0.07
PFI0035c	oPFBLOB0059	0.003329	0.446
PFE0175c	oPFBLOB0060	0.004509	0.612
PFC0195w	oPFBLOB0061	0.003455	0.498
PF11_0010	oPFBLOB0062	0.001331	0.282
PFE0965c	oPFBLOB0063	0.002554	0.406
PFI0015c	oPFBLOB0064	0.002277	0.317
PF08_0003	oPFBLOB0065	0.00259	0.371
PF08_0076	oPFBLOB0069	0.00077	0.386
PFD0065w	oPFBLOB0071	0.001188	0.244
PFD0380c	oPFBLOB0074	0.002573	0.417
PFE1400c	oPFBLOB0075	0.009384	0.765
PFD0025w	oPFBLOB0076	0.000986	0.236
PFE1115c	oPFBLOB0077	1.00E-06	0.001
PFI0740c	oPFBLOB0078	0.027062	0.963
PF11_0006	oPFBLOB0081	0.003979	0.53
PFI1340w	oPFBLOB0082	0.001371	0.215
PF10_0150	oPFBLOB0090	0.004174	0.488
PFE0865c	oPFBLOB0091	0.002141	0.392
PFI0280c	oPFBLOB0093	0.020059	0.95
PF08_0110	oPFBLOB0094	0.004203	0.542
PFI0895c	oPFBLOB0095	0.010149	0.773
PFF1500c	oPFBLOB0096	0.015538	0.907
PFF1595c	oPFBLOB0098	0.006392	0.582
MAL8P1.128	oPFBLOB0099	0.001328	0.278
PF13_0121	oPFBLOB0100	8.90E-05	0.027
PF10_0244	oPFBLOB0101	0.009818	0.778
PFD0725c	oPFBLOB0102	0.008949	0.774
PFD1165w	oPFBLOB0103	0.001534	0.282
PFE0555w	oPFBLOB0105	0.005428	0.654
MAL8P1.131	oPFBLOB0107	0.023383	0.963
PFD0135w	oPFBLOB0108	0.009081	0.725
PFD1170c	oPFBLOB0109	0.005877	0.616
PFI0135c	oPFBLOB0111	0.01147	0.851
PFE1625c	oPFBLOB0113	0.004872	0.601
PF10_0208	oPFBLOB0115	0.000554	0.112
PFI1450c	oPFBLOB0117	0.000277	0.041
PFE0505w	oPFBLOB0118	0.000465	0.117
PFI1670c	oPFBLOB0119	0.003953	0.69
PFD0135w	oPFBLOB0120	0.001038	0.255
PFI1415w	oPFBLOB0121	0.005995	0.676
MAL8P1.136	oPFBLOB0123	0.00211	0.342
PF07_0015	oPFBLOB0124	0.005498	0.621
PF00_0002	oPFBLOB0127	0.007392	0.616
PFI1165c	oPFBLOB0128	0.001867	0.333
PF07_0065	oPFBLOB0129	0.028698	0.977
PFF0330w	oPFBLOB0130	0.003449	0.502
PFL1970w	oPFBLOB0131	0.000125	0.062
MAL8P1.126	oPFBLOB0132	0.002839	0.408
PFD1015c	oPFBLOB0133	0.000946	0.203
PF08_0041	oPFBLOB0134	4.00E-06	0.085
PFI1575c	oPFBLOB0138	0.001764	0.298
PF07_0068	oPFBLOB0139	< 0.000001	< 0.001
PF10_0214	oPFBLOB0140	0.003074	0.4
PF07_0057	oPFBLOB0143	0.01428	0.867
MAL8P1.3	oPFBLOB0144	0.003882	0.532
PFE1170w	oPFBLOB0145	0.002227	0.852
PFI0255c	oPFBLOB0146	0.022742	0.949
PFI0980w	oPFBLOB0147	0.000912	0.229
PF07_0060	oPFBLOB0148	0.000317	0.077
PFI1645c	oPFBLOB0149	0.0011	0.158
MAL7P1.55	oPFBLOB0153	3.20E-05	0.017
PFD1170c	oPFBLOB0154	0.000954	0.192
PFF0540c	oPFBLOB0156	0.001122	0.387
PFD0135w	oPFBLOB0157	0.000307	0.08
MAL8P1.88	oPFBLOB0158	0.022244	0.957
PFI1525w	oPFBLOB0159	0.001073	0.562
MAL8P1.123	oPFBLOB0160	0.002084	0.353
MAL7P1.15	oPFBLOB0161	0.000807	0.277
PFI0225w	oPFBLOB0163	0.006113	0.581
PFE0425w	oPFBLOB0164	0.001013	0.407
PFE0205w	oPFBLOB0167	0.000905	0.21
PFI1185c	oPFBLOB0168	0.005462	0.459
PFI1535w	oPFBLOB0169	0.002469	0.378
PFI1230c	oPFBLOB0170	0.00826	0.467
PFD0905w	oPFBLOB0171	0.000312	0.092
PFI1500w	oPFBLOB0172	0.001579	0.324
MAL8P1.74	oPFBLOB0173	0.004621	0.6
PFF0535c	oPFBLOB0176	0.003392	0.463
MAL8P1.155	oPFBLOB0177	0.005975	0.654
PFD0100c	oPFBLOB0178	0.001136	0.194
MAL8P1.2	oPFBLOB0181	0.005456	0.594
PFE0440w	oPFBLOB0182	0.002764	0.427
PFE1160w	oPFBLOB0183	6.00E-06	0.003
PFI0365w	oPFBLOB0184	0.004045	0.487
PFI0385c	oPFBLOB0185	0.001476	0.275
PFE0855c	oPFBLOB0186	0.001052	0.257
MAL8P1.47	oPFBLOB0187	0.00162	0.297
PFI0495w	oPFBLOB0188	0.001345	0.201
PFI0205w	oPFBLOB0190	0.004818	0.563
PFD0985w	oPFBLOB0191	0.027281	0.969
PFD0870w	oPFBLOB0192	0.000973	0.213
PFD1240w	C1	0.001945	0.327
PFC0150w	C101	0.003246	0.362
PFC0155c	C111	0.001526	0.255
PFC0160w	C113	0.016848	0.923
PFC0165w	C114	0.001241	0.233
PFC0165w	C115	0.000256	0.084
PFC0170c	C116	0.006652	0.665
PFC0175w	C117	0.000945	0.113
PFC0176c	C118	0.002253	0.334
PFC0180c	C119	0.007908	0.439
PFC0180c	C122	0.000258	0.108
PFC0185w	C123	0.006922	0.663
PFC0190c	C125	0.00014	0.39
PFC0185w	C127	0.006113	0.625
PFC0195w	C128	0.000377	0.116
PFC0195w	C129	0.007101	0.6
PFC0200w	C132	0.00114	0.106
PFC0215c	C138	0.00141	0.252
PFC0220w	C141	0.000702	0.182
PFC0221c	C142	0.003385	0.461
PFC0225c	C143	0.002182	0.256
PFC0230c	C145	0.000444	0.101
PFC0235w	C146	0.003057	0.425
PFC0240c	C147	0.003857	0.643
PFC0245c	C152	0.000298	0.1
PFC0241w	C154	0.010265	0.768
PFC0250c	C156	0.018899	0.914
PFC0255c	C161	0.012055	0.831
PFC0260w	C162	0.000473	0.09
PFC0261c	C163	5.60E-05	0.026
PFC0262c	C164	0.003355	0.458
PFC0265c	C169	0.000498	0.118
PFC0270w	C171	0.002848	0.424
PFC0271c	C174	0.000677	0.188
PFC0280c	C179	0.00039	0.117
PFC0025c	C18	4.00E-06	0.002
PFC0281w	C180	0.009322	0.781
PFC0282w	C183	0.002686	0.476
PFC0285c	C184	0.000441	0.107
PFC0285c	C187	0.000897	0.22
PFC0295c	C191	0.001083	0.228
PFC0300c	C197	0.000106	0.047
PFC0305w	C198	0.001587	0.225
PFC0315c	C215	0.002062	0.345
PFC0305w	C216	0.002866	0.444
PFC0320w	C217	0.013694	0.863
PFC0320w	C222	0.002201	0.293
PFC0330w	C227	0.01114	0.835
PFC0335c	C228	0.011469	0.841
PFC0340w	C232	0.001923	0.391
PFC0350c	C234	0.002676	0.421
PFC0355c	C237	0.000116	0.042
PFC0365w	C238	0.005626	0.664
PFC0370w	C240	0.00025	0.066
PFC0380w	C244	0.002092	0.394
PFC0381c	C247	0.008953	0.662
PFC0385c	C249	0.000987	0.114
PFC0390w	C253	9.00E-06	0.005
PFC0405c	C258	0.005432	0.621
PFC0410w	C259	0.010481	0.53
PFC0415c	C266	0.003734	0.46
PFC0416w	C269	0.002653	0.456
PFC0415c	C271	0.006226	0.648
PFC0420w	C273	0.006596	0.664
PFC0425w	C276	0.014635	0.9
PFC0430w	C277	8.80E-05	0.029
PFC0435w	C283	0.033413	0.986
PFC0450w	C289	0.003172	0.493
PFC0460w	C292	0.004938	0.552
PFC0465c	C296	0.033416	0.941
PFC0460w	C297	0.000872	0.516
PFC0465c	C299	3.60E-05	0.023
PFC0470w	C302	0.002698	0.391
PFC0475c	C305	0.008196	0.697
PFC0475c	C307	0.002184	0.382
PFC0470w	C309	0.006015	0.664
PFC0475c	C311	0.000763	0.195
PFC0485w	C315	0.000162	0.063
PFC0486c	C317	0.00123	0.227
PFC0490w	C321	0.001086	0.186
PFC0490w	C322	0.012397	0.914
PFC0495w	C326	0.000227	0.056
PFC0500w	C332	0.020986	0.945
PFC0506w	C337	0.001598	0.324
PFC0515c	C344	0.001196	0.246
PFC0055w	C35	0.001814	0.322
PFC0520w	C351	0.000519	0.148
PFC0530w	C354	0.032251	0.984
PFC0535w	C360	0.017316	0.927
PFC0540w	C365	0.000465	0.151
PFC0545c	C367	0.000108	0.096
PFC0550w	C370	0.008168	0.73
PFC0555c	C373	0.000188	0.05
PFC0555c	C374	0.001965	0.346
PFC0560c	C379	0.00044	0.12
PFC0060c	C38	0.020998	0.937
PFC0565w	C380	0.002104	0.706
PFC0570c	C384	0.00017	0.06
PFC0570c	C385	0.000126	0.05
PFC0571c	C386	0.000127	0.163
PFC0571c	C388	0.008956	0.798
PFC0575w	C394	0.002711	0.45
PFC0065c	C40	0.001118	0.251
PFC0070c	C41	0.000336	0.122
PFC0580c	C413	0.002319	0.4
PFC0581w	C416	0.005027	0.53
PFC0581w	C417	0.004637	0.595
PFC0590c	C418	6.90E-05	0.056
PFC0590c	C419	0.01468	0.882
PFC0600w	C422	0.001922	0.316
PFC0605w	C423	0.009257	0.78
PFC0615w	C427	0.003327	0.466
PFC0630w	C429	0.000528	0.502
PFC0075c	C43	0.003282	0.463
PFC0635c	C430	0.003708	0.731
PFC0645w	C436	0.001226	0.25
PFC0650w	C439	0.023766	0.961
PFC0670c	C441	0.002085	0.348
PFC0675c	C442	0.00143	0.292
PFC0680w	C445	0.00382	0.535
PFC0685w	C446	0.000405	0.111
PFC0695w	C448	7.50E-05	0.039
PFC0695w	C449	0.004503	0.577
PFC0700c	C451	1.30E-05	0.006
PFC0701w	C453	0.002619	0.425
PFC0705c	C458	0.002575	0.42
PFC0080c	C46	0.00035	0.101
PFC0710w	C465	0.003306	0.475
PFC0715c	C470	0.004085	0.519
PFC0720w	C472	0.019592	0.937
PFC0725c	C474	0.005263	0.599
PFC0730w	C488	0.002709	0.425
PFC0725c	C489	0.002399	0.39
PFC0085c	C49	0.010401	0.733
PFC0725c	C492	0.000921	0.315
PFC0740c	C493	0.000933	0.242
PFC0745c	C497	0.000457	0.136
PFC0745c	C498	0.007194	0.69
PFC0750w	C500	0.000524	0.159
PFC0745c	C502	0.004636	0.59
PFC0755c	C504	0.005192	0.63
PFC0750w	C505	0.00064	0.188
PFC0760c	C506	0.001228	0.833
PFC0765c	C507	0.000918	0.136
PFC0770c	C510	0.004093	0.551
PFC0775w	C515	0.002311	0.872
PFC0785c	C523	0.00019	0.068
PFC0790w	C524	0.009019	0.77
PFC0795w	C525	9.00E-06	0.003
PFC0191c	pPFC0191c_111	0.001263	0.28
PFC0800w	C526	0.005641	0.448
PFC0805w	C527	0.000449	0.099
PFC0810c	C528	0.006782	0.682
PFC0095c	C53	0.000279	0.094
PFC0815c	C532	1.00E-05	0.007
PFC0815c	C535	4.70E-05	0.023
PFC0820w	C538	0.000238	0.083
PFC0815c	C539	0.007703	0.737
PFC0090w	C54	0.001031	0.144
PFC0825c	C540	0.008834	0.76
PFC0830w	C541	0.02313	0.962
PFC0831w	C554	9.90E-05	0.039
PFC0835c	C557	0.009643	0.695
PFC0840w	C558	0.02061	0.939
PFC0845c	C559	0.002999	0.462
PFC0100c	C56	0.000321	0.097
PFC0850c	C563	0.003275	0.519
PFC0855w	C565	0.000186	0.033
PFC0855w	C568	0.000429	0.112
PFC0860w	C569	0.001721	0.267
PFC0865w	C574	0.000129	0.197
PFC0870w	C578	0.000468	0.097
PFC0875w	C582	0.013807	0.874
PFC0880c	C583	0.01499	0.882
PFC0885c	C584	0.022269	0.969
PFC0886w	C588	0.013178	0.861
PFC0105w	C59	1.00E-06	0.044
PFC0890w	C591	0.001817	0.329
PFC0885c	C593	0.000309	0.106
PFC0895w	C597	0.00025	0.072
PFC0900w	C598	0.012449	0.847
PFC0910w	C600	0.005094	0.534
PFC0911c	C602	0.027007	0.979
PFC0912w	C604	0.000406	0.111
PFC0915w	C608	0.013472	0.878
PFC0920w	C611	0.003862	0.475
PFC0925w	C614	0.00175	0.403
PFC0930c	C624	0.001565	0.303
PFC0940c	C625	0.005523	0.613
PFC0940c	C626	2.10E-05	0.015
PFC0945w	C630	0.013239	0.775
PFC0950c	C631	0.004464	0.573
PFC0960c	C637	0.000986	0.181
PFC0955w	C638	0.00147	0.277
PFC0965w	C641	0.000704	0.201
PFC0970w	C645	0.00012	0.027
PFC0970w	C646	0.000473	0.068
PFC0970w	C648	0.002762	0.46
PFC0975c	C649	0.003169	0.265
PFC0980c	C650	0.000136	0.055
PFC0990c	C657	0.00687	0.616
PFC0990c	C662	0.000642	0.181
PFC0995c	C663	0.008301	0.638
PFC0970w	C664	0.005817	0.625
PFC1000w	C665	9.40E-05	0.041
PFC1005c	C666	0.008746	0.723
PFC0115c	C67	0.023229	0.94
PFC1010w	C670	0.009839	0.272
PFC1010w	C672	0.003879	0.289
PFC1011c	C674	0.00151	0.261
PFC1015c	C676	0.001866	0.295
PFC1015c	C677	0.016441	0.919
PFC1020c	C679	0.00314	0.443
PFC0115c	C68	0.00248	0.356
PFC1025w	C681	0.000416	0.129
PFC1035w	C686	0.000191	0.791
PFC1040w	C689	0.000912	0.205
PFC0110w	C69	0.001832	0.26
PFC1050w	C693	0.011852	0.934
PFC1055w	C698	0.002787	0.475
PFC1060c	C699	0.000656	0.493
PFC1065w	C700	1.70E-05	0.17
PFC1065w	C704	0.001896	0.335
PFC0115c	C71	0.003883	0.524
PFC1080c	C713	0.002283	0.407
MAL7P1.183	C729	0.000235	0.044
PFC0115c	C73	0.021075	0.921
PFC1115w	C731	0.007044	0.68
PF11_0003	C735	0.001265	0.274
PFC0115c	C74	0.001732	0.296
PFB1055c	C743	0.00359	0.489
PFC0115c	C75	2.00E-06	< 0.001
PFC0120w	C76	2.10E-05	0.009
PFC0125w	C83	0.000753	0.178
PFC0126c	C85	0.019801	0.945
PFC0130c	C87	0.001631	0.803
PFC0005w	C9	1.00E-06	0.001
PFC0140c	C96	5.10E-05	0.016
PFC0145c	C97	0.008721	0.767
PFC0360w	pPFC0360w_45	0.000335	0.115
PFC0371w	pPFC0371w_60	0.002995	0.417
PFC0445w	pPFC0445w_93	1.30E-05	0.002
PFC0582c	pPFC0582c_345	2.80E-05	0.01
PFC0615w	pPFC0615w_900	0.008692	0.714
PFC0625w	pPFC0625w_1155	0.004461	0.56
PFC0320w	oPFC0747	0.020901	0.924
PFC0220w	oPFC0748	0.000894	0.167
PFC0350c	oPFC0749	0.009076	0.788
PFC0805w	oPFC0750	0.000429	0.131
PFC0745c	oPFC0751	0.000189	0.039
PFC0695w	oPFC0752	0.003768	0.539
PFC0685w	oPFC0753	0.004243	0.566
PFC0265c	oPFC0754	0.000698	0.173
PFC0875w	oPFC0755	0.007851	0.648
PFC0260w	oPFC0756	0.002145	0.328
PFC0930c	oPFC0757	0.002348	0.404
PFC0700c	oPFC0758	0.0179	0.92
PFC0410w	oPFC0759	0.00455	0.582
PFC0180c	oPFC0763	0.00084	0.059
PFC0865w	oPFC0764	0.024233	0.958
PFC0581w	oPFC0765	0.003088	0.093
PFC0495w	oPFC0767	0.000851	0.041
PFC0506w	oPFC0768	0.003141	0.513
PFC0970w	oPFC0770	8.80E-05	0.036
PFC0120w	oPFC0772	< 0.000001	< 0.001
PFC0590c	oPFC0773	0.001556	0.291
PFC0195w	oPFC0774	0.000322	0.076
PFC0912w	oPFC0775	0.000698	0.173
PFC0115c	oPFC0776	0.003917	0.537
PFC0855w	pPFC0855w_391	0.002734	0.389
PFC1016w	pPFC1016w_254	0.010461	0.768
pfcrt_1	ppfcrt_1_92	0.007423	0.699
pfcrt_2	ppfcrt_2_377	0.000886	0.213
pfcrt_3	ppfcrt_3_552	5.30E-05	0.369
pfcrt_4	ppfcrt_4_668	0.002158	0.319
pfcrt_6	ppfcrt_6_824	0.006047	0.56
pfcrt_7	ppfcrt_7_1115	0.00115	0.214
PFF1470c	D10917_2	0.003369	0.484
PFI1135c	D11621_1	0.020593	0.95
MAL7P1.12	D11687_1	0.001401	0.182
PFD0915w	D12635_11	0.001706	0.322
PFD0920w	D12635_14	0.004947	0.574
PFD0895c	D12635_18	0.003646	0.441
PFD0900w	D12635_2	0.000359	0.109
PFD0925w	D12635_21	0.011444	0.833
PFD0935c	D12635_24	0.00264	0.424
PFD0940w	D12635_25	0.001932	0.227
PFD0905w	D12635_3	0.000757	0.157
PFD0940w	D12635_31	0.000764	0.206
PFD0945c	D12635_33	0.010977	0.651
PFD0950w	D12635_36	0.006038	0.687
PFD0955w	D12635_37	0.003651	0.513
PFD0960c	D12635_38	6.20E-05	0.026
PFD0965w	D12635_39	0.000148	0.057
PFD0965w	D12635_45	0.017472	0.9
PFD0970c	D12635_47	0.000477	0.778
PFD0975w	D12635_48	0.000999	0.23
PFD0980w	D12635_50	0.015002	0.658
PFD0910w	D12635_6	6.40E-05	0.02
PFD0895c	D12635_8	0.000574	0.149
PF10_0026	D12661_1	0.00587	0.647
PFD0040c	pPFD0040c_768	0.000444	0.098
PFE0445c	D13568_1	0.001982	0.279
PFE0445c	D13568_2	0.000971	0.226
PFF0250w	D13582_1	0.002632	0.423
PFB0315w	D1479_1	0.00944	0.784
PF13_0321	D14952_1	0.003508	0.468
PFD1145c	D15909_10	0.001681	0.318
PFD1130w	D15909_2	0.008441	0.764
PFD1135c	D15909_4	0.011127	0.824
PFD1135c	D15909_5	0.011404	0.829
PFD1140w	D15909_8	0.003005	0.473
PFD1210w	D16430_1	0.002017	0.327
PFD1200c	D16430_2	0.013596	0.867
PFD0145c	D16785_17	0.004128	0.575
PFD1110w	D16785_2	0.00026	0.081
PFD1070w	D16785_20	0.001831	0.321
PFD1065c	D16785_21	0.000339	0.078
PFD1060w	D16785_23	0.016383	0.621
PFD1050w	D16785_26	0.00205	0.302
PFD1110w	D16785_3	0.000993	0.218
PFD1045c	D16785_31	0.000644	0.116
PFD1015w	D16785_33	0.007233	0.719
PFD1045c	D16785_35	0.00305	0.422
PFD1015w	D16785_36	0.003514	0.537
PFD1035w	D16785_38	5.10E-05	0.023
PFD1110w	D16785_4	0.062777	0.999
PFD1105w	D16785_5	0.001001	0.249
PFD1100c	D16785_6	0.006403	0.693
PFD1095w	D16785_7	0.00022	0.052
PFD1100c	D16785_8	0.006661	0.695
PFD1095w	D16785_9	0.008783	0.793
PFD0605c	D17715_10	0.008538	0.763
PFD0375w	D17715_104	0.000509	0.118
PFD0367w	D17715_105	0.000131	0.048
PFD0365c	D17715_109	0.012079	0.769
PFD0360w	D17715_110	0.011228	0.807
PFD0350w	D17715_111	0.000802	0.174
PFD0355c	D17715_112	0.015661	0.908
PFD0350w	D17715_117	0.005391	0.641
PFD0595w	D17715_12	0.01315	0.89
PFD0355c	D17715_121	0.002641	0.402
PFD0345c	D17715_124	0.004715	0.556
PFD0340c	D17715_125	0.000342	0.105
PFD0590c	D17715_13	0.013753	0.866
PFD0335c	D17715_132	0.004941	0.62
PFD0330w	D17715_134	0.024114	0.958
PFD0330w	D17715_136	0.005389	0.611
PFD0330w	D17715_138	0.000902	0.513
PFD0330w	D17715_139	0.004664	0.201
PFD0330w	D17715_140	0.000881	0.195
PFD0325w	D17715_142	8.10E-05	0.036
PFD0585c	D17715_15	0.003976	0.677
PFD0580c	D17715_16	0.003895	0.313
PFD0565c	D17715_17	0.002127	0.379
PFD0560w	D17715_19	0.002037	0.346
PFD0555c	D17715_20	0.002197	0.129
PFD0550c	D17715_22	0.009944	0.465
PFD0545w	D17715_23	< 0.000001	< 0.001
PFD0540c	D17715_25	0.003468	0.425
PFD0535w	D17715_26	0.005524	0.342
PFD0530c	D17715_27	0.004106	0.528
PFD0525w	D17715_28	0.003344	0.498
PFD0515w	D17715_31	0.004502	0.466
PFD0520c	D17715_32	0.002615	0.349
chr4-tRNA-Ser-1	D17715_36	0.002029	0.36
PFD0510c	D17715_37	0.00411	0.863
PFD0495c	D17715_38	2.00E-06	0.001
PFD0487c	D17715_40	0.01763	0.911
PFD0485w	D17715_44	0.004726	0.582
PFD0480w	D17715_45	0.001011	0.259
PFD0470c	D17715_47	0.003689	0.548
PFD0470c	D17715_49	0.003783	0.506
MAL7P1.39	D17715_5	0.000178	0.02
PFD0465c	D17715_50	0.000382	0.064
PFD0465c	D17715_51	0.004912	0.573
PFD0460c	D17715_55	0.002053	0.311
PFD0455w	D17715_56	0.000184	0.578
PFD0445c	D17715_61	0.000151	0.028
PFD0440w	D17715_64	0.00044	0.091
PFD0440w	D17715_67	0.000438	0.126
PFD0435c	D17715_68	0.000469	0.156
PFD0615c	D17715_7	6.00E-05	0.032
PFD0430c	D17715_71	0.004796	0.606
PFD0425w	D17715_76	0.000339	0.122
PFD0430c	D17715_78	0.000123	0.032
PFD0425w	D17715_80	0.000171	0.057
PFD0420c	D17715_81	0.001548	0.374
PFD0415c	D17715_85	0.000921	0.184
PFD0410c	D17715_89	0.004352	0.955
PFD0405c	D17715_91	0.000217	0.015
PFD0400w	D17715_92	0.003537	0.382
PFD0155c	pPFD0155c_177	0.000982	0.249
PFD0395c	D17715_93	0.011399	0.832
PFD0395c	D17715_94	0.001774	0.345
PFD0385c	D17715_95	0.00351	0.517
PFD0385w	D17715_96	0.002412	0.396
PFD0595w	D20012_2	0.002643	0.425
PFB0655c	D21102_1	3.00E-06	0.124
PFD0655w	D23156_10	2.00E-05	0.008
PFD0655w	D23156_12	0.00032	0.087
PFD0655w	D23156_13	0.0021	0.382
PFD0660w	D23156_15	0.019363	0.934
PFD0670c	D23156_20	0.004682	0.578
PFD0675w	D23156_21	0.012124	0.853
PFD0655c	D23156_23	0.003938	0.564
PFD0685c	D23156_27	0.001555	0.314
PFD0685c	D23156_33	0.000428	0.645
PFD0685c	D23156_40	0.00411	0.55
PFD0690c	D23156_45	0.000905	0.232
PF11_0004	D2337_1	0.003129	0.429
PFD0380c	D24918_1	0.000863	0.118
PFB0420w	D25758_1	0.00217	0.363
PF08_0057	D2648_1	0.000343	0.068
PFF1365c	D27403_1	2.20E-05	0.016
PFD1180w	D27953_2	0.005324	0.969
PFD1175w	D27953_4	0.000953	0.739
PFB0190c	D3172_1	0.007629	0.713
PF10_0322	D32606_1	0.016424	0.891
PF10_0323	D32606_3	0.009636	0.745
PFD1110w	D32679_1	0.005045	0.6
PFD1120c	D32679_5	0.011055	0.829
PFD0675w	D33539_1	0.008449	0.717
PFD0700c	D33539_10	0.001219	0.233
PFD0870w	D33539_100	0.000758	0.157
PFD0870w	D33539_102	0.00856	0.763
PFD0870w	D33539_108	0.001995	0.367
PFD0875c	D33539_109	0.001087	0.692
PFD0695w	D33539_14	3.70E-05	0.013
PFD0705c	D33539_15	0.006298	0.7
PFD0710w	D33539_16	0.002899	0.308
PFD0715c	D33539_17	4.90E-05	0.018
PFD0720w	D33539_20	6.30E-05	0.044
PFD0725c	D33539_21	0.001044	0.267
PFD0730w	D33539_23	6.90E-05	0.261
PF14_0531	D33539_24	2.50E-05	0.05
PFD0740w	D33539_26	0.019945	0.948
PFD0745c	D33539_28	0.012087	0.853
PFD0750w	D33539_29	0.000178	0.058
PFD0695w	D33539_3	0.000127	0.06
PFD0750w	D33539_31	0.001169	0.239
PFD0755c	D33539_32	0.001624	0.338
PFD0760c	D33539_33	0.005038	0.528
PFD0765w	D33539_35	8.50E-05	0.024
PFD0770c	D33539_37	0.000994	0.222
PFD0765w	D33539_40	0.001065	0.226
PFD0775c	D33539_41	0.006809	0.549
PFD0780w	D33539_47	2.40E-05	0.015
PFD0785c	D33539_48	0.008535	0.77
PFD0790c	D33539_49	0.000159	0.047
PFD0700c	D33539_5	0.000549	0.156
PFD0800c	D33539_56	0.002023	0.369
PFD0275w	pPFD0275w_26	0.001012	0.201
PFD0805w	D33539_61	0.000251	0.082
PFD0800c	D33539_63	0.000574	0.142
PFD0810w	D33539_64	0.012199	0.841
PFD0815c	D33539_66	0.000773	0.17
PFD0815c	D33539_68	0.004314	0.608
PFD0820w	D33539_69	0.001938	0.361
PFD0820w	D33539_70	0.011734	0.844
PFD0825c	D33539_74	0.001965	0.326
PFD0830w	D33539_76	0.001706	0.293
PFD0835c	D33539_83	0.000362	0.117
PFD0845w	D33539_85	0.000148	0.066
PFD0855c	D33539_86	0.000825	0.164
PFD0855c	D33539_87	0.000357	0.053
PFD0860w	D33539_95	< 0.000001	0.001
PFD0865c	D33539_96	0.000993	0.22
PFD0870w	D33539_97	0.00781	0.695
PFD0865c	D33539_99	0.003627	0.556
PF10_0325	D33564_2	0.00028	0.071
PFL0130c	D33675_1	0.005967	0.621
coxIII	D34599_1	0.003911	0.521
PFD0985w	D34646_1	0.000277	0.22
PFI0890c	D34860_1	0.001743	0.259
PFD1170c	D34948_1	0.003221	0.461
PFD1170c	D34948_2	0.00186	0.321
PFD1165w	D34948_3	0.003161	0.421
PFC0780w	D35152_1	0.007535	0.729
PF07_0032	D35303_1	0.000905	0.168
PFD0315c	pPFD0315c_30	0.001502	0.215
PFE0095c	D3593_1	0.04484	0.991
PFB0640c	D36666_4	0.000519	0.135
PFD0045c	D37405_1	0.000842	0.17
PF10_0313	D38761_3	0.000313	0.089
PF10_0311	D38761_4	0.001431	0.267
PFD0105c	D40381_1	0.000256	0.077
PFD0970c	D4043_1	0.010543	0.825
PFD0990w	D4043_2	0.002991	0.426
PFD0985w	D4043_3	4.80E-05	0.023
PFC1070c	D40450_1	0.003302	0.402
PFD0030c	D42243_17	0.000132	0.022
PFD0045c	D42243_23	0.000341	0.077
PFD0060w	D42243_31	1.00E-06	0.001
PFD0065w	D42243_36	0.005943	0.663
PFD0070c	D42243_37	0.016365	0.924
PFD0070c	D42243_38	0.004653	0.542
PFD0075w	D42243_39	0.014553	0.84
PFD0080c	D42243_42	0.002737	0.46
PFD0085c	D42243_44	0.004373	0.488
PFD0090c	D42243_45	0.001008	0.23
PF08_0141	D42243_6	0.00203	0.348
MAL8P1.23	D42356_1	0.000622	0.148
PFE1635w	D42715_1	0.002549	0.397
PFD1215w	D42954_1	0.000415	0.11
PFA0760w	D42954_16	0.002465	0.34
PFD1220c	D42954_2	< 0.000001	0.001
PFD1235w	D42954_7	0.00017	0.019
PF11_0007	D42954_8	0.001904	0.319
PF10_0009	D44388_1	0.002031	0.28
PF10_0157	D4619_1	0.002887	0.452
PFF0265c	D4722_1	0.005036	0.598
PFC0730w	D47995_1	0.005628	0.658
PFC0825c	D48327_1	0.018789	0.944
PFD0225w	D49176_1	0.00558	0.633
PFD0240c	D49176_11	0.000159	0.025
PFD0245c	D49176_14	0.000627	0.579
PFD0250c	D49176_20	0.000151	0.074
PFD0255w	D49176_26	6.50E-05	0.025
PFD0255w	D49176_27	2.10E-05	0.011
PFD0260c	D49176_29	0.002534	0.472
PFD0225w	D49176_3	0.002169	0.348
PFD0265w	D49176_31	0.000487	0.137
PFD0270c	D49176_32	0.000341	0.914
PFD0280w	D49176_35	0.000546	0.099
PFD0285c	D49176_36	1.50E-05	0.001
PFD0290w	D49176_37	0.003854	0.309
PFD0295c	D49176_39	0.000344	0.068
PFD0305c	D49176_43	0.003064	0.647
PFD0300w	D49176_44	0.001183	0.274
PFD0310w	D49176_46	0.000765	0.161
PFD0310w	D49176_53	0.002621	0.884
PFD0310w	D49176_57	0.000121	0.193
PFD0230c	D49176_6	0.002588	0.443
PFD0320c	D49176_61	0.001069	0.234
PFD0310w	D49176_65	0.000424	0.119
PFD0320c	D49176_67	0.001495	0.294
PFD0230c	D49176_7	0.003972	0.54
PFD0235c	D49176_8	0.000768	0.19
PFD0110w	D49942_10	0.001962	0.368
PFD0095c	D49942_2	0.000756	0.186
PFD0100c	D49942_3	0.004061	0.563
PFD0100c	D49942_4	0.000211	0.044
PFD0105c	D49942_6	0.006289	0.677
PFD0110w	D49942_8	7.00E-05	0.022
PFD0110w	D49942_9	0.004181	0.585
PFB0800c	D50936_1	5.90E-05	0.095
PFE1360c	D5159_1	0.002971	0.372
PFE1625c	D51731_2	0.009191	0.777
MAL7P1.145	D52830_1	0.01003	0.726
PFD1025w	D53677_9	0.003458	0.481
PFE0715w	D53895_2	0.003854	0.542
PFE0730c	D53895_3	0.001208	0.222
PFE0920c	D54177_1	0.000312	0.089
PFE1265w	D54346_2	0.002974	0.364
PFE1275c	D54346_3	0.002816	0.462
MAL8P1.139	D55287_1	0.001264	0.231
PF10_0316	D56259_1	0.000151	0.679
PFI1290w	D56327_1	0.000719	0.162
PF08_0107	D56400_4	0.004216	0.239
PFI1520w	D56470_1	0.000235	0.064
PFI1520w	D56470_2	0.001121	0.176
PFL1955w	D56736_1	0.000153	0.017
PFF0880c	D56950_2	0.00204	0.33
PFE1615c	D57574_1	0.000946	0.402
PFF1260c	D5782_1	0.00741	0.427
PFF1255w	D5782_2	0.001771	0.305
PFF0355c	D61276_1	0.012858	0.768
PFF1365c	D61496_1	0.000137	0.041
PFD0110w	D6287_1	0.012997	0.854
PFD0135w	D6287_10	8.00E-05	0.034
PFD0135w	D6287_13	0.00223	0.405
PFD0135w	D6287_15	0.00196	0.206
PFD0145c	D6287_21	0.009774	0.784
PFD0150w	D6287_22	0.003477	0.523
PFD0160w	D6287_27	0.005523	0.994
PFD0170c	D6287_30	0.001056	0.318
PFD0175c	D6287_31	8.30E-05	0.437
PFD0180c	D6287_38	0.000249	0.071
PFD0185c	D6287_49	0.001092	0.392
PFD0200c	D6287_56	0.001895	0.257
PFD0125c	D6287_6	0.001012	0.209
PFD0200c	D6287_61	0.000151	0.06
PFD0205c	D6287_62	0.000128	0.202
PFD0210c	D6287_63	0.000126	0.04
PFD0210c	D6287_64	0.002513	0.3
PFD0215c	D6287_69	0.004161	0.532
PFD0225w	D6287_70	0.003314	0.499
PFD0385w	D63068_1	0.046071	0.998
PFF1580c	D63903_1	6.00E-05	0.019
PFD0115c	D64289_1	0.002565	0.392
PFE1425c	D65681_1	0.002858	0.465
PFD1150c	D6681_1	0.001193	0.174
PFD1155w	D6681_10	0.005143	0.557
PFD1150c	D6681_2	0.005417	0.555
PFD1140w	D6681_3	0.005389	0.657
PFD0965w	D7257_1	0.038941	0.991
MAL7P1.66	D7726_1	0.000174	0.035
PFE0650c	D8125_1	0.000337	0.012
PFD0880w	D8137_1	0.007249	0.683
PFD0260c	D8400_1	0.003309	0.446
PFC0680w	D8964_2	0.000356	0.099
PFD0890w	pPFD0890w_97	0.033366	0.975
PFD1030c	pPFD1030c_1680	0.000982	0.194
PFD1195c	pPFD1195c_87	0.000748	0.166
PFD1200c	pPFD1200c_505	8.10E-05	0.031
PFD1225w	pPFD1225w_77	0.000261	0.09
PFD0830w	oPFD66954	0.000969	0.205
PFD0560w	oPFD66955	0.002876	0.493
PFD0515w	oPFD66956	0.002211	0.701
PFD0430c	oPFD66957	0.004798	0.591
PFD0310w	oPFD66958	0.000795	0.149
PFD0525w	oPFD66959	0.003413	0.505
PFD0510c	oPFD66960	0.00018	0.06
PFD0445c	oPFD66961	0.001222	0.228
PFD0590c	oPFD66962	0.002566	0.574
PFD0565c	oPFD66963	1.50E-05	0.01
PFD0465c	oPFD66964	0.003684	0.523
PFD0610w	oPFD66965	0.002043	0.344
PFD0580c	oPFD66966	0.002006	0.374
PFD0615c	oPFD66968	0.000484	0.019
PFD0367w	oPFD66969	0.003147	0.268
PFD0440w	oPFD66970	0.000368	0.117
PFD0010w	oPFD66971	0.000193	0.048
PFD1020c	oPFD66972	0.000335	0.094
PFB0025c	oPFD66974	4.00E-05	0.092
PFD1175w	oPFD66975	0.018477	0.917
PFD1240w	oPFD66976	0.000306	0.096
PFD1010w	oPFD66978	0.01587	0.833
PFD1025w	oPFD66979	0.00251	0.396
PFD0050w	oPFD66980	0.005819	0.664
PFD0015c	oPFD66982	0.007673	0.74
PFD0310w	oPFD66984	4.80E-05	0.164
PFD1220c	oPFD66985	1.00E-06	0.003
PFD0960c	oPFD66987	0.010465	0.808
PFD0635c	oPFD66988	1.00E-06	< 0.001
PFD0135w	oPFD66989	0.00276	0.283
PFD0255w	oPFD66990	0.000115	0.031
PFD0950w	oPFD66991	5.50E-05	0.014
PFD0255w	oPFD66992	6.10E-05	0.017
PFD1035w	oPFD66993	0.000463	0.12
PFD0800c	oPFD66994	0.000963	0.214
PFD0780w	oPFD66996	0.001594	0.163
PFD0930w	oPFD66999	0.004377	0.652
PFD1060w	oPFD67000	0.032697	0.912
PFD1120c	oPFD67001	0.005362	0.615
PFD0685c	oPFD67003	0.000119	0.107
PFD0710w	oPFD67006	0.001873	0.198
PFD0655w	oPFD67007	4.10E-05	0.015
PFD0320c	oPFD67008	8.00E-06	0.005
PFD0235c	oPFD67010	0.001868	0.35
PFD0070c	oPFD67011	0.023457	0.952
PFD0655w	oPFD67012	0.000175	0.052
PFD1140w	oPFD67013	1.10E-05	0.001
PFD1145c	oPFD67014	0.000633	0.155
PFD0715c	oPFD67015	7.20E-05	0.011
PFD0945c	oPFD67016	0.022363	0.964
PFE0975c	E10359_4	0.001527	0.596
PFF1225c	E10705_1	0.002596	0.327
PFE1140c	E10758_3	0.000555	0.12
PFI0510c	E10857_1	0.011803	0.74
PFE0305w	E1086_1	0.005217	0.636
MAL8P1.38	E10967_2	0.001965	0.306
PFE1000c	E11054_1	0.001014	0.215
PFE1000c	E11054_2	0.00282	0.443
PFE0075c	E11111_1	0.013013	0.86
PFE1015c	E11147_1	0.00267	0.468
PF11_0008	E11200_1	0.002384	0.442
PFE0570w	E11202_1	0.0042	0.756
PFI0870w	E11286_1	0.008856	0.744
PFE1120w	E11375_3	< 0.000001	< 0.001
PFE0100w	E11514_1	5.00E-06	0.001
PFE1640w	E11579_1	0.003465	0.496
PFE0950c	E11659_1	0.002228	0.281
PFE0960w	E11659_8	0.019141	0.904
PFE1225w	E116_1	1.80E-05	0.001
PFE0440w	E11772_2	0.01269	0.856
PFE1295c	E1197_1	0.012511	0.787
PFE1300w	E1197_2	0.002043	0.621
PFE1305c	E1197_6	0.007369	0.733
PFE1300w	E1197_8	0.000157	0.06
PFE1310c	E1197_9	0.000146	0.372
PFE0050w	pPFE0050w_544	0.001555	0.279
PFF0710w	E12152_1	0.000231	0.078
PFE1365w	E12201_2	0.000837	0.184
PFE1535w	E1220_1	0.000713	0.199
PFE0120c	E12253_3	0.000663	0.149
PFE0230w	E12266_1	0.019476	0.941
PFE0240c	E12266_2	0.020144	0.941
PFE0070w	E12394_2	0.004666	0.567
PFE0360c	E12445_1	0.000133	0.026
PFE0935c	E12599_2	0.000646	0.182
PFE0625w	E12756_1	0.007905	0.766
PFE1245w	E12852_1	0.029374	0.975
PFL2405c	E12876_1	0.0026	0.339
PFL2405c	E12876_2	0.000703	0.138
PFE0770w	E12916_3	0.002493	0.385
PFE1165c	E1297_3	0.00369	0.428
PFE0165w	E13013_1	0.000291	0.096
PFE0940c	E13038_2	0.007598	0.727
PFE0930w	E13038_3	0.00172	0.342
PFE0950c	E13038_7	0.001535	0.244
PFE0955w	E13038_9	0.001243	0.273
MAL7P1.147	E13057_1	0.001119	0.222
PFE0135w	E13140_1	0.009085	0.756
PFE0140c	E13140_2	0.0001	0.041
PFE1350c	E13302_1	0.000292	0.073
PFE1350c	E13302_3	6.90E-05	0.039
PFD1015c	E13349_2	0.001558	0.303
PFE1315w	E13365_1	0.000236	0.043
PFE1565w	E1341_1	0.006249	0.637
PFF1365c	E13462_1	0.006391	0.695
PFE1250w	E13599_1	0.000216	0.039
PFE1400c	E13603_1	0.000952	0.228
PFE0610c	E13777_2	0.000296	0.089
PFF1095w	E13810_1	0.004753	0.589
PFE0150c	E14176_1	0.002548	0.461
PFE0145w	E14176_2	0.006435	0.654
PF07_0061	E14323_1	0.002922	0.374
PF07_0121	E14340_1	0.00049	0.507
PFE0100w	E15083_1	0.004566	0.505
PF07_0120	E15208_1	0.002061	0.331
PFE1195w	E15250_1	0.00052	0.445
PFE0040c	E15452_2	0.004732	0.531
PFE0190c	E15509_1	9.00E-06	< 0.001
PFE0175c	E15509_11	0.000151	0.058
PFE0170c	E15509_13	0.008863	0.698
PFE0185c	E15509_4	< 0.000001	< 0.001
PFE0175c	E15509_5	0.000365	0.064
PFE0165w	E15509_9	0.020213	0.903
PF08_0111	E15548_1	0.008537	0.701
PFE0570w	E15697_1	0.000716	0.157
PF08_0126	E15771_1	0.000798	0.048
PFE1105c	E15790_1	6.00E-06	0.002
PF07_0040	E15896_1	0.00464	0.602
PF07_0039	E15896_3	0.001673	0.347
PFE0385w	E16122_2	0.002576	0.368
PFE0380c	E16122_4	0.000119	0.039
PFE0395c	E16122_5	0.00116	0.236
PFE0060w	E16439_1	0.005408	0.575
PFE0980c	E16452_1	0.007266	0.687
PFE0125w	E16528_1	0.029984	0.984
PFF0200c	E16757_1	0.001467	0.272
PFE1200w	E16790_10	0.022405	0.956
PFE1215c	E16790_2	0.004352	0.541
PFE1210c	E16790_5	0.009424	0.782
PFE1205c	E16790_8	0.019425	0.908
PFF0400w	E16841_1	0.007478	0.733
PFE0090w	E17057_1	0.000635	0.16
PFE1160w	E17330_1	< 0.000001	0.001
PFE1160w	E17330_2	5.00E-06	0.008
PFL2580w	E17352_1	< 0.000001	0.002
PFL2580w	E17352_2	< 0.000001	0.001
PFF0445w	E17498_1	0.011674	0.483
MAL7P1.171	E17521_1	0.002121	0.528
PFE0180w	pPFE0180w_37	0.001184	0.264
PFE1290w	E17645_7	0.000345	0.086
PFE1285w	E17645_8	0.00317	0.461
PFE1185w	E17649_1	0.000732	0.125
PF07_0085	E17711_1	0.010041	0.555
PF07_0038	E17761_1	0.000328	0.126
PFF1425w	E18025_1	0.005929	0.685
PFE1045c	E18031_10	0.005909	0.642
PFE1060c	E18031_2	0.00269	0.421
PFE1055c	E18031_4	0.005738	0.537
PFF0445w	E18055_2	0.000855	0.114
PFE0485w	E18169_1	0.000143	0.038
PFE0480c	E18169_4	0.001386	0.251
PFE0745w	E18440_1	0.005211	0.533
PFE0750c	E18440_4	4.00E-06	0.001
PFE0755c	E18440_5	0.020612	0.952
PFF1260c	E18445_1	0.002639	0.455
PFE0260w	E18454_1	9.10E-05	0.039
PFE0255w	E18454_2	< 0.000001	< 0.001
PFE0815w	E18512_1	0.002153	0.388
PFE0820c	E18512_2	0.017281	0.897
PFE0825w	E18512_4	0.005059	0.619
PFE0370c	E18550_1	0.004955	0.659
PFE0365c	E18550_2	7.70E-05	0.023
PFE1525w	E18606_1	1.00E-06	0.002
PFE1530c	E18606_4	0.004359	0.594
PFE0865c	E18651_3	0.001357	0.192
PFE0870w	E18651_4	0.005572	0.651
PFE0875c	E18651_5	0.001172	0.256
PFF1365c	E18737_1	3.50E-05	0.02
PFE0585c	E18742_1	0.006372	0.711
PFE0220w	pPFE0220w_125	0.001379	0.303
PFF1280w	E18868_1	0.017402	0.909
PFE0760w	E18877_2	4.00E-06	0.001
PFE0760w	E18877_3	0.004209	0.563
PF07_0118	E18957_1	0.009519	0.529
PF07_0056	E18984_1	0.016413	0.905
PFE0570w	E19231_1	0.00123	0.264
PFE1410c	E19248_1	0.000481	0.126
PFE1415w	E19248_5	0.003314	0.524
PFE1415w	E19248_7	9.20E-05	0.031
PFI0065w	E19275_1	4.40E-05	0.02
PFE1075c	E19278_1	0.028957	0.978
PFE1085w	E19278_2	0.000247	0.095
PFE1090w	E19278_5	0.000795	0.068
PFE1445c	E19322_1	0.000249	0.068
PF10_0188	E19346_1	3.60E-05	0.015
PFE0675c	E19631_3	0.009597	0.799
PFE0670w	E19631_4	0.000183	0.31
PFE1595c	E19695_2	0.002012	0.667
PFE1590w	E19695_3	0.008788	0.791
PFE1440c	E19870_1	0.003195	0.472
PFE0740c	E20147_1	6.40E-05	0.034
PF07_0081	E20152_1	0.011238	0.842
PFE1420w	E20260_1	0.005741	0.419
PFE1410c	E20260_6	0.002366	0.398
PFE0600c	E20313_1	0.000182	0.182
PFE0040c	E20360_1	0.002124	0.3
PFE0015c	E20360_12	0.001006	0.187
PFE0030c	E20360_6	0.005605	0.642
PF10_0404	E20360_8	0.000425	0.118
PFI1445w	E20410_1	0.002495	0.392
PFF1365c	E20424_1	0.000715	0.175
PFF1365c	E20424_2	0.000127	0.041
PFF1365c	E20514_1	0.001257	0.247
PFF0185c	E20651_1	0.000757	0.154
PFE0045c	E20800_1	0.000407	0.113
PFE0045c	E20800_3	0.000177	0.058
PFE0265c	E20827_1	0.012259	0.87
PFE0410w	E21208_1	0.000782	0.182
PFE0405c	E21208_2	0.00054	0.132
PFE0415w	E21208_4	2.50E-05	0.009
PFE0420c	E21208_5	0.001945	0.308
PFE0280c	pPFE0280c_2246	0.0032	0.479
MAL7P1.147	E21586_1	0.001766	0.733
PFE1180c	E21753_1	0.000444	0.123
PFE1335c	E21786_1	0.000724	0.221
PFE1330c	E21786_2	0.001043	0.244
PFE0285c	E22147_1	0.00108	0.192
PFE1355c	E22156_1	0.001336	0.313
MAL8P1.101	E22273_1	0.002028	0.334
PFE0100w	E22468_1	4.00E-05	0.016
PFE1620c	E22504_1	4.40E-05	0.019
PFE1625c	E22504_2	6.30E-05	0.034
PFE0240w	E22697_1	9.70E-05	0.043
PFE0130c	E2283_4	0.007759	0.767
PFE0130c	E2283_7	0.0043	0.592
PFE0645w	E22930_2	0.004922	0.605
PFE0640w	E22930_3	0.001308	0.164
PFE0315c	pPFE0315c_61	0.002598	0.388
PFE0375w	E23003_1	0.001657	0.705
PFE1390w	E23098_1	9.10E-05	0.029
PFE1395c	E23098_2	0.002639	0.403
PFE0320w	pPFE0320w_1430	0.00015	0.046
PFE0580w	E23195_1	0.000354	0.107
PFF1315w	E23345_2	0.001464	0.276
PFF1315w	E23345_3	0.003369	0.503
PF07_0061	E23784_1	0.008427	0.779
PF07_0061	E23784_2	0.002853	0.446
CoxI	E23986_4	0.006164	0.633
PFE1260c	E24075_1	0.030891	0.985
PFF0745c	E24329_1	0.004371	0.58
PFF0745c	E24470_2	3.00E-05	0.016
PFE1450c	E2452_1	0.000761	0.096
PFE1470w	E2452_2	0.011366	0.819
PFE0930w	E24569_1	0.006467	0.745
PFE0930w	E24569_3	1.30E-05	0.003
PFE0935c	E24569_4	0.005952	0.65
PFE1255w	E24637_1	0.001291	0.215
PFE0560c	E24677_1	0.001917	0.332
PFF1440w	E24685_1	0.001889	0.348
PFE1405c	E248_3	0.000842	0.162
PFE1570c	E24971_1	0.004314	0.549
PFE0080c	E24991_1	0.011878	0.852
PFF1075w	E25193_1	0.003856	0.432
PFI0540w	E25593_1	0.006433	0.706
PFI0160w	E25749_1	0.001655	0.315
PFF0095c	E25790_1	0.000465	0.081
PFL1900w	E25972_1	0.025667	0.973
PFL1815c	E26140_1	0.003312	0.489
PFL1810w	E26140_2	2.50E-05	0.042
PFE0855c	E26351_1	0.002561	0.402
PFE0335w	E263_4	3.40E-05	0.454
PFE0340c	E263_7	0.002078	0.339
PFE0350c	E263_8	0.005725	0.633
PFL1170w	E2651_2	0.004176	0.527
PFE1525w	E26525_1	0.008999	0.803
PFE0390w	pPFE0390w_237	0.000319	0.1
PFE0295w	E26577_1	0.001836	0.281
PFE0295w	E26577_2	0.010081	0.761
PF07_0091	E26598_1	0.000631	0.174
PF07_0091	E26598_2	0.010097	0.782
PF07_0091	E26598_3	0.001253	0.237
MAL7P1.162	E26609_1	0.000172	0.056
PF07_0026	E26634_1	0.002555	0.438
PFL1725w	E2667_1	0.001889	0.345
PFL1730c	E2667_2	1.00E-06	0.001
PFE1035c	E26771_1	0.000333	0.086
PFE1025c	E26771_4	0.000112	0.039
PFF0245w	E26853_1	0.010914	0.797
PFF0625w	E26934_1	0.002743	0.395
PFI1430w	E26964_1	0.01725	0.786
PFE1175w	E27173_1	0.001538	0.293
PFE0710w	E27247_1	0.008488	0.766
PFE0715w	E27247_3	0.00516	0.589
PFE0715w	E27247_4	0.001115	0.205
PFE0725c	E27247_5	8.80E-05	0.026
PFE0730c	E27247_7	0.002911	0.364
PFF0185c	E27300_2	0.001789	0.32
PFE0545c	E27341_1	3.00E-05	0.013
MAL7P1.153	E27357_1	0.004712	0.565
PFF0745c	E2738_1	0.017045	0.905
PF08_0109	E27433_3	0.00062	0.127
PFE1540w	E27461_3	0.025903	0.964
PFE0925c	E27596_2	0.000502	0.129
PFE0900w	E27723_10	0.007235	0.68
PFE0895c	E27723_15	0.000544	0.161
PFE0895c	E27723_16	0.000915	0.185
PFE0890c	E27723_17	0.009267	0.763
PFE0885w	E27723_18	0.00197	0.316
PFE0895c	E27723_7	0.008088	0.696
PFE0905w	E27723_9	0.003613	0.431
MAL8P1.125	E27742_1	0.00493	0.598
MAL8P1.126	E27742_6	0.010694	0.812
PFE1060c	E27826_2	0.000501	0.141
PFE1405c	E28350_1	0.001027	0.199
PFE1410c	E28350_2	0.008121	0.722
PFE0700c	E28871_14	6.70E-05	0.02
MAL7P1.102	E2926_1	0.006315	0.355
PFE1500c	E29307_2	0.009351	0.771
PFF1110c	E29468_1	0.0009	0.729
PFE0380c	E29469_3	0.000688	0.193
PFE0660c	E29567_11	0.001732	0.319
PFE0665c	E29567_12	0.000124	0.037
PFE0655w	E29567_9	0.004009	0.535
PFE1010w	E29615_1	0.002842	0.526
PFE1005w	E29615_2	0.001657	0.527
PFE1005w	E29615_3	0.002674	0.703
PFE0160c	E29750_1	0.002859	0.446
PFF0465c	E29895_2	0.004125	0.469
PFE0195w	E29931_1	0.000471	0.125
PFE0200c	E29931_3	1.20E-05	0.002
PFE0435c	E30064_1	0.00038	0.102
PFE1460w	E30210_1	0.002413	0.401
PFE1345c	E3038_1	0.002087	0.301
PFE1340w	E3038_3	0.000521	0.125
PF08_0103	E310_1	0.002128	0.348
PFE1125w	E3185_4	0.000105	0.04
PFE1130w	E3185_6	< 0.000001	0.001
PFE0810c	E3215_1	0.001542	0.231
PFE0780w	E3215_12	< 0.000001	< 0.001
PFE0770w	E3215_17	0.001528	0.287
PFE0775c	E3215_18	7.90E-05	0.026
PFE0805w	E3215_2	0.00062	0.174
PFE0800w	E3215_4	0.002618	0.457
PFE0795c	E3215_6	0.002408	0.385
PFE0780w	E3215_8	0.005276	0.574
PFE1555c	E3216_1	0.010079	0.834
PF07_0047	E3301_1	0.000415	0.119
PFE0590w	E3305_1	0.01374	0.881
PFL1620w	E3427_1	0.014615	0.801
PF07_0073	E3440_1	0.000207	0.061
PFE0860c	E3552_1	0.000686	0.19
PF08_0103	E3554_1	< 0.000001	< 0.001
PFF0715c	E3612_1	0.000534	0.103
PFE0565w	E3831_2	0.027509	0.936
PFE0310c	E383_1	0.002505	0.41
PFE1480c	E4099_5	0.000685	0.154
PFE1235c	E4159_1	0.009258	0.815
PFL1550w	E4159_4	0.000173	0.043
PFI1450c	E4173_1	0.002561	0.417
PFD0845w	E4247_1	0.030852	0.986
PFF1365c	E4249_1	0.000128	0.059
PFE1570c	E4295_1	0.014155	0.892
MAL8P1.113	E4387_1	0.01334	0.829
PF08_0009	E4796_2	0.009114	0.774
MAL7P1.150	E4826_1	0.011158	0.983
PFF1360w	E49_1	0.000128	0.031
PFE0455w	E5006_11	0.045059	0.996
PFE0450w	E5006_15	0.001842	0.328
PFE0465c	E5006_5	0.001019	0.216
PFE1515w	E5027_2	0.011153	0.83
PFE1375c	E5141_1	0.000536	0.091
PFE1375c	E517_1	0.003731	0.486
PFE0575c	pPFE0575c_468	0.000439	0.143
PFE1280w	E5415_6	0.000214	0.054
PFE0325w	E5479_1	0.001658	0.207
PFE0315c	E5479_2	0.001292	0.001
PFE0330w	E5479_3	0.002146	0.352
PFE1120w	E5708_1	< 0.000001	< 0.001
PFF0720w	E6043_1	0.000835	0.548
PFE1170w	E6125_5	0.005598	0.623
PFF0115c	E6534_1	0.005082	0.622
PFI1120c	E6662_1	0.000218	0.053
PFI0955w	E6790_1	0.009921	0.783
PFE0990w	E679_1	0.000255	0.484
PFE0995c	E679_2	0.002605	0.257
PFE0990w	E679_4	0.003141	0.488
PFE0250w	E6820_1	0.002363	0.416
PFE0850c	E70_3	0.000355	0.128
PFE0845c	E70_4	0.001353	0.464
PF07_0069	E7132_1	0.0184	0.934
PFE0225w	E714_14	0.009202	0.753
PFE0230w	E714_15	0.000214	0.062
PFE0210c	E714_7	0.001635	0.728
PFE0215w	E714_9	0.00449	0.568
PFE1510c	E7279_2	0.000958	0.165
PFE1505w	E7279_3	0.025087	0.956
PFF0980w	E7418_1	0.006955	0.655
PFE0355c	E7539_1	0.000337	0.079
PFE0620c	E7745_1	0.001918	0.286
PFE0615w	E7745_2	3.70E-05	0.023
PFE1550w	E7861_3	0.000501	0.126
PFE1605w	E7871_1	0.005051	0.584
PFE1490c	E8100_2	0.009633	0.808
PFE1490c	E8100_4	0.008922	0.756
PFE0530w	E8167_12	0.000357	0.093
PFE0520c	E8167_13	5.50E-05	0.016
PFE0540w	E8167_2	0.002729	0.464
PFE1240w	E8225_2	0.000659	0.151
PFE0690c	E8314_1	0.001584	0.332
PFE0685w	E8314_2	0.002062	0.375
PFE0680w	E8314_4	0.006334	0.606
PFE0675c	E8314_5	0.002559	0.415
PFE0470w	E832_1	0.000199	0.039
PF07_0097	E8484_1	0.002577	0.434
PF07_0122	E84_1	0.002054	0.354
MAL7P1.19	E8769_2	0.001541	0.282
MAL7P1.162	E886_1	0.002724	0.429
PFF0815w	E8914_2	0.005103	0.594
PFF0935c	E902_2	0.015555	0.911
PFF1365c	E9225_1	0.000809	0.218
PFE1370w	E9244_1	< 0.000001	< 0.001
PFE0240c	E9255_1	0.003638	0.502
PFE1455w	E9299_3	< 0.000001	< 0.001
PFE1455w	E9299_6	0.00023	0.081
PFE0480c	E945_3	3.00E-05	0.015
PFF0670w	E9475_1	0.041124	0.994
PFF0300w	E9706_1	0.007863	0.885
PFE1120w	E9987_1	3.00E-06	0.003
PFE0695w	pPFE0695w_520	0.001311	0.24
PFE0790c	pPFE0790c_74	0.001419	0.323
PFE0870w	pPFE0870w_2345	0.003154	0.453
PFE0945c	pPFE0945c_83	0.003416	0.495
PFE1020w	pPFE1020w_182	0.020775	0.949
PFE1075c	pPFE1075c_1122	0.000397	0.113
PFE1100w	pPFE1100w_95	0.005955	0.666
PFE1110w	pPFE1110w_90	0.009875	0.805
[truncated: 5,666 more rows]
