# Supplementary material for: Regulatory Hotspots in the Malaria Parasite Genome Dictate Transcriptional Variation
Source: PLoS Biol. 2008 Sep 30;6(9):e238. doi: 10.1371/journal.pbio.0060238 (PMC2553844; doi:10.1371/journal.pbio.0060238)
Supplement: Table S2 — (478 KB CSV) [file pbio.0060238.st002.csv]

PlasmoID	OligoID	Marker [**] = 99% & [*] = 95%	Annotation
PFB0295w	aB186_132		(protein coding) adenylosuccinate lyase
PFB0295w	aB186_838		(protein coding) adenylosuccinate lyase
PFD0825c	aD33539_74		(protein coding) RNA-binding protein of pumilio/mpt5 family
PFD0830w	aD33539_76		(protein coding) bifunctional dihydrofolate reductase-thymidylate synthase (anti-s)
PFD0835c	aD33539_83		(protein coding) hypothetical protein (anti-s)
PF08_0095	aF18525_1	3_0(C3M73)[*];	(protein coding) dihydropteroate synthetase (anti-s)
PFE0630c	aF20989_1		(protein coding) orotate phosphoribosyltransferase
PF08_0095	aF61158_1		(protein coding) dihydropteroate synthetase (anti-s)
PFF0160c	aF692_1		(protein coding) dihydroorotate dehydrogenase
PFD0825c	aF70068_1		(protein coding) RNA-binding protein of pumilio/mpt5 family
PFI1470c	aF8511_1		(protein coding) hypothetical protein (anti-s)
PFI1020c	aI16629_1		(protein coding) Inosine-5'-monophosphate dehydrogenase (anti-s)
PF10_0289	aJ151_11		(protein coding) adenosine deaminase
PF10_0225	aJ183_7		(protein coding) orotidine-monophosphate-decarboxylase
PF10_0086	aJ22_5		(protein coding) adenylate kinase
PF10_0121	aJ483_2	14_94.7(CAL)[*];	(protein coding) hypoxanthine phosphoribosyltransferase (anti-s)
PF10_0154	aJ53_46		(protein coding) ribonucleotide reductase small subunit
PF10_0123	aJ70_2		(protein coding) GMP synthetase (anti-s)
PFL1720w	aKn1058_1		(protein coding) Serine hydroxymethyltransferase (anti-s)
PFL1155w	aKn1470_1		(protein coding) GTP cyclohydrolase I (anti-s)
PF07_0028	aKn63_3		(protein coding) hypothetical protein (anti-s)
PF11_0061	aKs186_10	5_68.8(C5M28)[*];	(protein coding) histone H4
PF13_0287	aM1102_1		(protein coding) adenylosuccinate synthetase (anti-s)
PF14_0424	aM11919_1		(protein coding) hypothetical protein (anti-s)
PF13_0349	aM38941_10		(protein coding) nucleoside diphosphate kinase b; putative (anti-s)
MAL13P1.221	aM42932_3		(protein coding) aspartate carbamoyltransferase (anti-s)
MAL13P1.14	aM43418_1		(protein coding) erythrocyte membrane protein 1 (PfEMP1) (anti-s)
PF13_0140	aM4842_1		(protein coding) dihydrofolate synthase/folylpolyglutamate synthase (anti-s)
PF13_0044	aM8609_1		(protein coding) carbamoyl phosphate synthetase
PF14_0352	aN132_113		(protein coding) ribonucleoside-diphosphate reductase
PF14_0697	aN133_9		(protein coding) dihydroorotase
PF14_0101	aN150_50		(protein coding) hypothetical protein (anti-s)
PF14_0100	aN150_53		(protein coding) cytidine triphosphate synthetase (anti-s)
PF14_0024	aN155_14		(protein coding) hypothetical protein (anti-s)
PFA0555c	aoPFA32033		(protein coding) UMP-CMP kinase
chr11-tRNA-Gly-1	pchr11-tRNA-Gly-1_2		hypothetical protein
chr11-tRNA-Leu-1	pchr11-tRNA-Leu-1_2		hypothetical protein
chr13_2.rRNA-5.8s-S	pchr13_2.rRNA-5.8s-S_98		hypothetical protein
chr13-tRNA-Arg-1	pchr13-tRNA-Arg-1_2		hypothetical protein
chr13-tRNA-Met-1	pchr13-tRNA-Met-1_2		hypothetical protein
chr13-tRNA-Ser-1	pchr13-tRNA-Ser-1_12		hypothetical protein
chr13-tRNA-Thr-1	pchr13-tRNA-Thr-1_2		hypothetical protein
chr14.gen_473_MND1	pchr14.gen_473_MND1_168		hypothetical protein
chr14-tRNA-Met-1	pchr14-tRNA-Met-1_3	5_48.7(C5M3)[*];5_65.9(MD)[*];	hypothetical protein
chr2-tRNA-Gln-1	pchr2-tRNA-Gln-1_2		hypothetical protein
chr4-tRNA-Ala-1	pchr4-tRNA-Ala-1_2		hypothetical protein
chr4-tRNA-Ile-1	pchr4-tRNA-Ile-1_3		hypothetical protein
chr5.rRNA-1-18s-A	pchr5.rRNA-1-18s-A_675		hypothetical protein
chr5.rRNA-1-ITS1-A	pchr5.rRNA-1-ITS1-A_17	14_25.8(C14M79)[*];	hypothetical protein
chr5-tRNA-Leu-2	pchr5-tRNA-Leu-2_13		hypothetical protein
chr6-tRNA-Ala-1	pchr6-tRNA-Ala-1_2		hypothetical protein
chr6-tRNA-Leu-1	pchr6-tRNA-Leu-1_7		hypothetical protein
chr7.rRNA-1-18s	pchr7.rRNA-1-18s_470		hypothetical protein
chr7.rRNA-1-ITS1	pchr7.rRNA-1-ITS1_17		hypothetical protein
chr7-tRNA-Ala-1	pchr7-tRNA-Ala-1_3		hypothetical protein
chr7-tRNA-Asp-1	pchr7-tRNA-Asp-1_2	5_22.9(TA51)[*];	hypothetical protein
chr7-tRNA-Thr-1	pchr7-tRNA-Thr-1_2		hypothetical protein
chr8.rRNA-1-5.8s-pseudo	pchr8.rRNA-1-5.8s-pseudo_90		hypothetical protein
chr8.rRNA-2-28s-pseudo	pchr8.rRNA-2-28s-pseudo_5803		hypothetical protein
chr8.rRNA-3-28s-pseudo	pchr8.rRNA-3-28s-pseudo_451		hypothetical protein
MAL13P1.12	pMAL13P1.12_147		(protein coding) erythrocyte membrane protein 1 (PfEMP1)
MAL13P1.128	pMAL13P1.128_122		(protein coding) erythrocyte membrane protein 1 (PfEMP1)
MAL13P1.145	pMAL13P1.145_1341		(protein coding) erythrocyte membrane protein 1 (PfEMP1)
MAL13P1.15	pMAL13P1.15_12		(protein coding) erythrocyte membrane protein 1 (PfEMP1)
MAL13P1.150	pMAL13P1.150_1377		(protein coding) erythrocyte membrane protein 1 (PfEMP1)
MAL13P1.151	pMAL13P1.151_4525		(protein coding) erythrocyte membrane protein 1 (PfEMP1)
MAL13P1.153	pMAL13P1.153_577		(protein coding) erythrocyte membrane protein 1 (PfEMP1)
MAL13P1.154	pMAL13P1.154_492	8_2.9(B5M140)[**];	(protein coding) erythrocyte membrane protein 1 (PfEMP1)
MAL13P1.155	pMAL13P1.155_3254		(protein coding) erythrocyte membrane protein 1 (PfEMP1)
MAL13P1.162	pMAL13P1.162_176		(protein coding) erythrocyte membrane protein 1 (PfEMP1)
MAL13P1.168	pMAL13P1.168_448		(protein coding) erythrocyte membrane protein 1 (PfEMP1)
MAL13P1.17	pMAL13P1.17_2		(protein coding) erythrocyte membrane protein 1 (PfEMP1)
MAL13P1.18	pMAL13P1.18_220	1_31.7(C1M8)[*];	(protein coding) erythrocyte membrane protein 1 (PfEMP1)
MAL13P1.181	pMAL13P1.181_874		(protein coding) erythrocyte membrane protein 1 (PfEMP1)
MAL13P1.182	pMAL13P1.182_635		(protein coding) erythrocyte membrane protein 1 (PfEMP1)
MAL13P1.189	pMAL13P1.189_121		(protein coding) conserved hypothetical protein
MAL13P1.211	pMAL13P1.211_291		(protein coding) hypothetical protein
MAL13P1.223	pMAL13P1.223_63		(protein coding) hypothetical protein
MAL13P1.224	pMAL13P1.224_459		(protein coding) hypothetical protein
MAL13P1.230	pMAL13P1.230_1149		(protein coding) hypothetical protein
MAL13P1.235	pMAL13P1.235_295		(protein coding) hypothetical protein
MAL13P1.236	pMAL13P1.236_346		(protein coding) hypothetical protein
MAL13P1.242	pMAL13P1.242_303		(protein coding) hypothetical protein
MAL13P1.250	pMAL13P1.250_736		(protein coding) hypothetical protein
MAL13P1.251	pMAL13P1.251_267		(protein coding) hypothetical protein
MAL13P1.252	pMAL13P1.252_193		(protein coding) hypothetical protein
MAL13P1.253	pMAL13P1.253_106		(protein coding) small nuclear ribonucleoprotein
MAL13P1.256	pMAL13P1.256_3773		(protein coding) phosphatidylinositol transfer protein
MAL13P1.259	pMAL13P1.259_27		(protein coding) hypothetical protein
MAL13P1.265	pMAL13P1.265_713		(protein coding) hypothetical protein
MAL13P1.267	pMAL13P1.267_247		(protein coding) hypothetical protein
MAL13P1.272	pMAL13P1.272_3		(protein coding) hypothetical protein
MAL13P1.277	pMAL13P1.277_207		(protein coding) DnaJ-like protein
MAL13P1.282	pMAL13P1.282_227	7_17.3(1H)[*];	(protein coding) hypothetical protein
MAL13P1.287	pMAL13P1.287_236		(protein coding) hypothetical protein
MAL13P1.291	pMAL13P1.291_237		(protein coding) hypothetical protein
MAL13P1.292	pMAL13P1.292_332		(protein coding) riboflavin kinase / FAD synthase family protein
MAL13P1.297	pMAL13P1.297_392		(protein coding) ADP-ribosylation factor
MAL13P1.30	pMAL13P1.30_216		(protein coding) hypothetical protein
MAL13P1.314	pMAL13P1.314_2033		(protein coding) hypothetical protein
MAL13P1.34	pMAL13P1.34_255		(protein coding) hypothetical protein
MAL13P1.37	pMAL13P1.37_1810		(protein coding) hypothetical protein
MAL13P1.41	pMAL13P1.41_2588		(protein coding) RIFIN
MAL13P1.58	pMAL13P1.58_277		(protein coding) hypothetical protein
MAL13P1.62	pMAL13P1.62_101		(protein coding) erythrocyte membrane protein 1-like
MAL13P1.64	pMAL13P1.64_125		(protein coding) erythrocyte membrane protein 1-like
MAL13P1.65	pMAL13P1.65_103		(protein coding) erythrocyte membrane protein 1-like
MAL13P1.66	pMAL13P1.66_8620	5_77.4(C13M44)[*];7_23.1(PE14E)[*];	(protein coding) erythrocyte membrane protein 1-like
MAL13P1.68	pMAL13P1.68_545		(protein coding) erythrocyte membrane protein 1-like
MAL13P1.71	pMAL13P1.71_90		(protein coding) stevor
MAL13P1.72	pMAL13P1.72_3137		(protein coding) stevor
MAL13P1.77	pMAL13P1.77_369		(protein coding) stevor
MAL13P1.80	pMAL13P1.80_10		(pseudogenic) RIF pseudogene
MAL13P1.82	pMAL13P1.82_71		(pseudogenic) RIF pseudogene
MAL13P1.91	pMAL13P1.91_127		(protein coding) hypothetical protein
MAL13P1.93	pMAL13P1.93_2766	7_20.2(2H)[**];	(protein coding) hypothetical protein
MAL13P1.97	pMAL13P1.97_235		(protein coding) hypothetical protein
MAL6P1.102	pMAL6P1.102_2416		hypothetical protein
MAL6P1.105	pMAL6P1.105_1475		hypothetical protein
MAL6P1.106	pMAL6P1.106_83		hypothetical protein
MAL6P1.109	pMAL6P1.109_45		hypothetical protein
MAL6P1.113	pMAL6P1.113_108		hypothetical protein
MAL6P1.120	pMAL6P1.120_638		hypothetical protein
MAL6P1.123	pMAL6P1.123_690		hypothetical protein
MAL6P1.124	pMAL6P1.124_55	5_65.9(MD)[*];7_28.9(pS90.30)[*];	hypothetical protein
MAL6P1.126	pMAL6P1.126_129	5_68.8(C5M28)[**];	hypothetical protein
MAL6P1.128	pMAL6P1.128_313		hypothetical protein
MAL6P1.130	pMAL6P1.130_966		hypothetical protein
MAL6P1.132	pMAL6P1.132_91		hypothetical protein
MAL6P1.138	pMAL6P1.138_199	5_0(B5M58)[*];	hypothetical protein
MAL6P1.143	pMAL6P1.143_853		hypothetical protein
MAL6P1.144	pMAL6P1.144_830		hypothetical protein
MAL6P1.156	pMAL6P1.156_432	6_0(5M105)[*];	hypothetical protein
MAL6P1.158	pMAL6P1.158_240		hypothetical protein
MAL6P1.162	pMAL6P1.162_5		hypothetical protein
MAL6P1.163	pMAL6P1.163_2486		hypothetical protein
MAL6P1.170	pMAL6P1.170_982		hypothetical protein
MAL6P1.171	pMAL6P1.171_213		hypothetical protein
MAL6P1.179	pMAL6P1.179_161		hypothetical protein
MAL6P1.180	pMAL6P1.180_96		hypothetical protein
MAL6P1.186	pMAL6P1.186_20		hypothetical protein
MAL6P1.188	pMAL6P1.188_194		hypothetical protein
MAL6P1.19	pMAL6P1.19_758		hypothetical protein
MAL6P1.194	pMAL6P1.194_618		hypothetical protein
MAL6P1.196	pMAL6P1.196_212		hypothetical protein
MAL6P1.204	pMAL6P1.204_137		hypothetical protein
MAL6P1.207	pMAL6P1.207_638		hypothetical protein
MAL6P1.208	pMAL6P1.208_535		hypothetical protein
MAL6P1.209	pMAL6P1.209_513	5_65.9(MD)[*];	hypothetical protein
MAL6P1.212	pMAL6P1.212_933		hypothetical protein
MAL6P1.217	pMAL6P1.217_2055		hypothetical protein
MAL6P1.218	pMAL6P1.218_876	3_8.6(C3M40)[*];	hypothetical protein
MAL6P1.219	pMAL6P1.219_40		hypothetical protein
MAL6P1.22	pMAL6P1.22_58		hypothetical protein
MAL6P1.222	pMAL6P1.222_1614		hypothetical protein
MAL6P1.226	pMAL6P1.226_476		hypothetical protein
MAL6P1.227	pMAL6P1.227_1836		hypothetical protein
MAL6P1.230	pMAL6P1.230_21		hypothetical protein
MAL6P1.234	pMAL6P1.234_1639		hypothetical protein
MAL6P1.236	pMAL6P1.236_640		hypothetical protein
MAL6P1.239	pMAL6P1.239_1697		hypothetical protein
MAL6P1.240	pMAL6P1.240_748		hypothetical protein
MAL6P1.241	pMAL6P1.241_432		hypothetical protein
MAL6P1.243	pMAL6P1.243_1435		hypothetical protein
MAL6P1.246	pMAL6P1.246_1275		hypothetical protein
MAL6P1.248	pMAL6P1.248_48	10_20.1(B7M69)[*];	hypothetical protein
MAL6P1.253	pMAL6P1.253_0		hypothetical protein
MAL6P1.256	pMAL6P1.256_494		hypothetical protein
MAL6P1.261	pMAL6P1.261_2082		hypothetical protein
MAL6P1.264	pMAL6P1.264_388		hypothetical protein
MAL6P1.269	pMAL6P1.269_0		hypothetical protein
MAL6P1.274	pMAL6P1.274_232		hypothetical protein
MAL6P1.276	pMAL6P1.276_115		hypothetical protein
MAL6P1.280	pMAL6P1.280_514		hypothetical protein
MAL6P1.281	pMAL6P1.281_216		hypothetical protein
MAL6P1.293	pMAL6P1.293_49		hypothetical protein
MAL6P1.294	pMAL6P1.294_57		hypothetical protein
MAL6P1.295	pMAL6P1.295_219		hypothetical protein
MAL6P1.297	pMAL6P1.297_9		hypothetical protein
MAL6P1.301	pMAL6P1.301_1		hypothetical protein
MAL6P1.302	pMAL6P1.302_578		hypothetical protein
MAL6P1.303	pMAL6P1.303_4968		hypothetical protein
MAL6P1.308	pMAL6P1.308_619		hypothetical protein
MAL6P1.309	pMAL6P1.309_242		hypothetical protein
MAL6P1.31	pMAL6P1.31_210		hypothetical protein
MAL6P1.32	pMAL6P1.32_973		hypothetical protein
MAL6P1.45	pMAL6P1.45_104		hypothetical protein
MAL6P1.47	pMAL6P1.47_452		hypothetical protein
MAL6P1.50	pMAL6P1.50_552		hypothetical protein
MAL6P1.52	pMAL6P1.52_50		hypothetical protein
MAL6P1.55	pMAL6P1.55_382		hypothetical protein
MAL6P1.62	pMAL6P1.62_738		hypothetical protein
MAL6P1.66	pMAL6P1.66_282		hypothetical protein
MAL6P1.67	pMAL6P1.67_144		hypothetical protein
MAL6P1.69	pMAL6P1.69_6821		hypothetical protein
MAL6P1.71	pMAL6P1.71_512		hypothetical protein
MAL6P1.79	pMAL6P1.79_161		hypothetical protein
MAL6P1.85	pMAL6P1.85_43		hypothetical protein
MAL6P1.86	pMAL6P1.86_5440	5_68.8(C5M28)[*];	hypothetical protein
MAL6P1.87	pMAL6P1.87_164		hypothetical protein
MAL6P1.89	pMAL6P1.89_677		hypothetical protein
MAL6P1.92	pMAL6P1.92_2916		hypothetical protein
MAL6P1.94	pMAL6P1.94_744		hypothetical protein
MAL6P1.96	pMAL6P1.96_250	5_0(B5M58)[*];	hypothetical protein
MAL7P1.10	pMAL7P1.10_129	7_23.1(PE14E)[*];	(protein coding) hypothetical protein
MAL7P1.106	pMAL7P1.106_31		(protein coding) hypothetical protein
MAL7P1.107	pMAL7P1.107_356		(protein coding) hypothetical protein
MAL7P1.108	pMAL7P1.108_205		(protein coding) hypothetical protein
MAL7P1.110	pMAL7P1.110_303		(protein coding) hypothetical protein
MAL7P1.115	pMAL7P1.115_1711		(protein coding) hypothetical protein
MAL7P1.123	pMAL7P1.123_403		(protein coding) erythrocyte membrane-associated antigen
MAL7P1.133	pMAL7P1.133_202		(protein coding) hypothetical protein
MAL7P1.141	pMAL7P1.141_100		(protein coding) hypothetical protein
MAL7P1.142	pMAL7P1.142_1052		(protein coding) hypothetical protein
MAL7P1.149	pMAL7P1.149_1727		(protein coding) hypothetical protein
MAL7P1.152	pMAL7P1.152_1976		(protein coding) hypothetical protein
MAL7P1.154	pMAL7P1.154_10	5_0(B5M58)[*];	(protein coding) hypothetical protein
MAL7P1.158	pMAL7P1.158_0		(protein coding) hypothetical protein
MAL7P1.161	pMAL7P1.161_211		(protein coding) hypothetical protein
MAL7P1.163	pMAL7P1.163_104		(protein coding) hypothetical protein
MAL7P1.165	pMAL7P1.165_683		(protein coding) hypothetical protein
MAL7P1.173	pMAL7P1.173_798		(protein coding) hypothetical protein
MAL7P1.174	pMAL7P1.174_786		(protein coding) hypothetical protein
MAL7P1.178	pMAL7P1.178_473		(protein coding) hypothetical protein
MAL7P1.18	pMAL7P1.18_3591		(protein coding) hypothetical protein
MAL7P1.2	pMAL7P1.2_845		hypothetical protein
MAL7P1.22	pMAL7P1.22_3735		(protein coding) hypothetical protein
MAL7P1.32	pMAL7P1.32_788		(protein coding) hypothetical protein
MAL7P1.35	pMAL7P1.35_2845	7_28.9(pS90.30)[**];	(protein coding) hypothetical protein
MAL7P1.36	pMAL7P1.36_39		(protein coding) hypothetical protein
MAL7P1.6	pMAL7P1.6_11		(protein coding) hypothetical protein
MAL7P1.63	pMAL7P1.63_45		(protein coding) hypothetical protein
MAL7P1.64	pMAL7P1.64_106		(protein coding) hypothetical protein
MAL7P1.65	pMAL7P1.65_376		(protein coding) hypothetical protein
MAL7P1.75	pMAL7P1.75_101		(protein coding) RESA-like protein
MAL7P1.78	pMAL7P1.78_146		(protein coding) RESA-like protein
MAL7P1.82	pMAL7P1.82_15		(protein coding) hypothetical protein
MAL7P1.94	pMAL7P1.94_31		(protein coding) prefoldin subunit 3
MAL7P1.98	pMAL7P1.98_276	7_28.9(pS90.30)[*];	(protein coding) hypothetical protein
MAL7P1.99	pMAL7P1.99_217		(protein coding) hypothetical protein
MAL8P1.100	pMAL8P1.100_1263		(protein coding) hypothetical protein
MAL8P1.102	pMAL8P1.102_645		(protein coding) hypothetical protein
MAL8P1.108	pMAL8P1.108_541		(protein coding) hypothetical protein
MAL8P1.112	pMAL8P1.112_3287		(protein coding) hypothetical protein
MAL8P1.130	pMAL8P1.130_986		(protein coding) integral membrane protein
MAL8P1.137	pMAL8P1.137_718	5_68.8(C5M28)[*];	(protein coding) integral membrane protein
MAL8P1.145	pMAL8P1.145_328		(protein coding) hypothetical protein
MAL8P1.147	pMAL8P1.147_20		(protein coding) hypothetical protein
MAL8P1.148	pMAL8P1.148_165		(protein coding) hypothetical protein
MAL8P1.158	pMAL8P1.158_8		(protein coding) hypothetical protein
MAL8P1.161	pMAL8P1.161_487		(protein coding) hypothetical protein
MAL8P1.26	pMAL8P1.26_95		(protein coding) hypothetical protein
MAL8P1.27	pMAL8P1.27_224		(protein coding) hypothetical protein
MAL8P1.28	pMAL8P1.28_387		(protein coding) hypothetical protein
MAL8P1.30	pMAL8P1.30_1158		(protein coding) hypothetical protein
MAL8P1.31	pMAL8P1.31_665		(protein coding) hypothetical protein
MAL8P1.33	pMAL8P1.33_1973		(protein coding) GTP-binding protein
MAL8P1.36	pMAL8P1.36_105		(protein coding) hypothetical protein
MAL8P1.44	pMAL8P1.44_71		(protein coding) hypothetical protein
MAL8P1.45	pMAL8P1.45_1247		(protein coding) hypothetical protein
MAL8P1.46	pMAL8P1.46_455	8_48.9(C6[*];	(protein coding) outer arm dynein light chain 2
MAL8P1.5	pMAL8P1.5_216		hypothetical protein
MAL8P1.50	pMAL8P1.50_30		(protein coding) hypothetical protein
MAL8P1.51	pMAL8P1.51_168	5_11.4(TBP)[*];	(protein coding) protein-transport protein sec61 beta 1 subunit
MAL8P1.52	pMAL8P1.52_72		(protein coding) hypothetical protein
MAL8P1.53	pMAL8P1.53_1127		(protein coding) hypothetical protein
MAL8P1.59	pMAL8P1.59_940		(protein coding) hypothetical protein
MAL8P1.6	pMAL8P1.6_377	5_68.8(C5M28)[*];	(protein coding) hypothetical protein
MAL8P1.66	pMAL8P1.66_426		(protein coding) hypothetical protein
MAL8P1.7	pMAL8P1.7_6251		(protein coding) hypothetical protein
MAL8P1.71	pMAL8P1.71_448		(protein coding) hypothetical protein
MAL8P1.72	pMAL8P1.72_154		(protein coding) hypothetical protein
MAL8P1.77	pMAL8P1.77_90	13_6.7(B7M47)[*];	(protein coding) hypothetical protein
MAL8P1.83	pMAL8P1.83_293		(protein coding) hypothetical protein
MAL8P1.90	pMAL8P1.90_55		(protein coding) u6 snRNA-associated sm-like protein
MAL8P1.93	pMAL8P1.93_458		(protein coding) u6 snRNA-associated sm-like protein
MAL8P1.94	pMAL8P1.94_242		(protein coding) u6 snRNA-associated sm-like protein
PF07_0017	pPF07_0017_1585		(protein coding) hypothetical protein
PF07_0022	pPF07_0022_4529		(protein coding) hypothetical protein
PF07_0025	pPF07_0025_564		(protein coding) hypothetical protein
PF07_0041	pPF07_0041_1272		(protein coding) hypothetical protein
PF07_0045	pPF07_0045_703		(protein coding) hypothetical protein
PF07_0052	pPF07_0052_366		(protein coding) hypothetical protein
PF07_0070	pPF07_0070_890		(protein coding) transporter/permease protein
PF07_0099	pPF07_0099_62		(protein coding) hypothetical protein
PF07_0109	pPF07_0109_323		(protein coding) hypothetical protein
PF07_0110	pPF07_0110_347		(protein coding) hypothetical protein
PF07_0114	pPF07_0114_2285		(protein coding) hypothetical protein
PF07_0124	pPF07_0124_345	5_68.8(C5M28)[*];	(protein coding) hypothetical protein
PF08_0001	pPF08_0001_261		(protein coding) hypothetical protein
PF08_0004	pPF08_0004_286		(protein coding) hypothetical protein
PF08_0007	pPF08_0007_440		(protein coding) hypothetical protein
PF08_0015	pPF08_0015_104		(protein coding) hypothetical protein
PF08_0024	pPF08_0024_570		(protein coding) hypothetical protein
PF08_0025	pPF08_0025_41		(protein coding) hypothetical protein
PF08_0027	pPF08_0027_1307		(protein coding) hypothetical protein
PF08_0035	pPF08_0035_2217		(protein coding) hypothetical protein
PF08_0040	pPF08_0040_1207	5_11.4(TBP)[*];	(protein coding) hypothetical protein
PF08_0049	pPF08_0049_151		(protein coding) ribonucleoprotein
PF08_0052	pPF08_0052_1102	3_0(C3M73)[**];	(protein coding) hypothetical protein
PF08_0053	pPF08_0053_743		(protein coding) hypothetical protein
PF08_0059	pPF08_0059_113		(protein coding) protein kinase c inhibitor-like protein
PF08_0086	pPF08_0086_1650		(protein coding) hypothetical protein
PF08_0090	pPF08_0090_947		(protein coding) hypothetical protein
PF08_0097	pPF08_0097_1500		(protein coding) hypothetical protein
PF08_0112	pPF08_0112_708		(protein coding) hypothetical protein
PF08_0117	pPF08_0117_2701		(protein coding) hypothetical protein
PF08_0119	pPF08_0119_76		(protein coding) hypothetical protein
PF08_0122	pPF08_0122_1769		(protein coding) hypothetical protein
PF08_0127	pPF08_0127_2717		(protein coding) hypothetical protein
PF08_0134	pPF08_0134_308		(protein coding) hypothetical protein
PF08_0136	pPF08_0136_36		(protein coding) hypothetical protein
PF10_0014	pPF10_0014_381	10_0(C4M3)[**];	(protein coding) hypothetical protein
PF10_0049	pPF10_0049_2236		(protein coding) hypothetical protein
PF10_0067	pPF10_0067_321		(protein coding) hypothetical protein
PF10_0072	pPF10_0072_795	5_68.8(C5M28)[**];	(protein coding) hypothetical protein
PF10_0092	pPF10_0092_84		(protein coding) hypothetical protein
PF10_0104	pPF10_0104_561		(protein coding) hypothetical protein
PF10_0105	pPF10_0105_89		(protein coding) hypothetical protein
PF10_0110	pPF10_0110_139		(protein coding) hypothetical protein
PF10_0134	pPF10_0134_457		(protein coding) hypothetical protein
PF10_0179	pPF10_0179_3036		(protein coding) hypothetical protein
PF10_0192	pPF10_0192_1346		(protein coding) hypothetical protein
PF10_0222	pPF10_0222_11		(protein coding) hypothetical protein
PF10_0227	pPF10_0227_403		(protein coding) hypothetical protein
PF10_0240	pPF10_0240_69		(protein coding) hypothetical protein
PF10_0247	pPF10_0247_345		(protein coding) hypothetical protein
PF10_0250	pPF10_0250_1793		(protein coding) hypothetical protein
PF10_0255	pPF10_0255_96		(protein coding) hypothetical protein
PF10_0256	pPF10_0256_1795		(protein coding) hypothetical protein
PF10_0271	pPF10_0271_9		(protein coding) centrin
PF10_0302	pPF10_0302_554		(protein coding) ookinete surface protein Pos28-1
PF10_0305	pPF10_0305_54	8_40.3(BM16)[*];	(protein coding) hypothetical protein
PF10_0339	pPF10_0339_15	5_20(TA42)[*];	(protein coding) hypothetical protein
PF10_0349	pPF10_0349_31	5_68.8(C5M28)[*];	(protein coding) hypothetical protein
PF10_0353	pPF10_0353_17		(protein coding) hypothetical protein
PF10_0356	pPF10_0356_4157		(protein coding) liver stage antigen
PF10_0358	pPF10_0358_103		(protein coding) hypothetical protein
PF10_0370	pPF10_0370_202		(protein coding) hypothetical protein
PF11_0006	pPF11_0006_88		(protein coding) hypothetical protein
PF11_0032	pPF11_0032_0		(protein coding) hypothetical protein
PF11_0041	pPF11_0041_109		(protein coding) hypothetical protein
PF11_0045	pPF11_0045_485		(protein coding) hypothetical protein
PF11_0058	pPF11_0058_632		(protein coding) hypothetical protein
PF11_0059	pPF11_0059_859		(protein coding) hypothetical protein
PF11_0073	pPF11_0073_1495		(protein coding) hypothetical protein
PF11_0084	pPF11_0084_251		(protein coding) hypothetical protein
PF11_0107	pPF11_0107_1157		(protein coding) hypothetical protein
PF11_0126	pPF11_0126_28		(protein coding) hypothetical protein
PF11_0129	pPF11_0129_2335		(protein coding) hypothetical protein
PF11_0136	pPF11_0136_131	5_68.8(C5M28)[**];	(protein coding) hypothetical protein
PF11_0149	pPF11_0149_206		(protein coding) hypothetical protein
PF11_0152	pPF11_0152_17		(protein coding) hypothetical protein
PF11_0159	pPF11_0159_288		(protein coding) hypothetical protein
PF11_0169	pPF11_0169_179		(protein coding) hypothetical protein
PF11_0182	pPF11_0182_33		(protein coding) hypothetical protein
PF11_0280	pPF11_0280_19	11_74.6(XB8M18)[**];	(protein coding) small nuclear ribonucleoprotein F
PF11_0299	pPF11_0299_28	3_0(C3M73)[*];	(protein coding) hypothetical protein
PF11_0303	pPF11_0303_679		(protein coding) 26S proteasome regulatory complex subunit
PF11_0334	pPF11_0334_1589		(protein coding) hypothetical protein
PF11_0340	pPF11_0340_15		(protein coding) hypothetical protein
PF11_0349	pPF11_0349_115		(protein coding) hypothetical protein
PF11_0400	pPF11_0400_602		(protein coding) hypothetical protein
PF11_0403	pPF11_0403_948		(protein coding) hypothetical protein
PF11_0453	pPF11_0453_32		(protein coding) hypothetical protein
PF11_0454	pPF11_0454_10		(protein coding) Ribosomal protein
PF11_0470	pPF11_0470_187		(protein coding) hypothetical protein
PF11_0472	pPF11_0472_137		(protein coding) hypothetical protein
PF11_0490	pPF11_0490_94		(protein coding) hypothetical protein
PF13_0026	pPF13_0026_823		(protein coding) hypothetical protein
PF13_0032	pPF13_0032_82		(protein coding) hypothetical protein
PF13_0046	pPF13_0046_920		hypothetical protein
PF13_0047	pPF13_0047_1087		(protein coding) hypothetical protein
PF13_0056	pPF13_0056_2469		(protein coding) hypothetical protein
PF13_0081	pPF13_0081_170		(protein coding) hypothetical protein
PF13_0122	pPF13_0122_151		(protein coding) cyclophilin
PF13_0123	pPF13_0123_315	5_68.8(C5M28)[**];	(protein coding) hypothetical protein
PF13_0146	pPF13_0146_4380		(protein coding) hypothetical protein
PF13_0160	pPF13_0160_780		(protein coding) hypothetical protein
PF13_0195	pPF13_0195_46		hypothetical protein
PF13_0202	pPF13_0202_212		(protein coding) hypothetical protein
PF13_0230	pPF13_0230_1229		(protein coding) hypothetical protein
PF13_0276	pPF13_0276_110		(protein coding) hypothetical protein
PF13_0296	pPF13_0296_50	3_57.5(C3M48)[*];	(protein coding) hypothetical protein
PF13_0307	pPF13_0307_962	5_68.8(C5M28)[*];	(protein coding) hypothetical protein
PF13_0319	pPF13_0319_120	8_48.9(C6[*];	(protein coding) hypothetical protein
PF13_0339	pPF13_0339_633		(protein coding) hypothetical protein
PF13_0347	pPF13_0347_34		(protein coding) hypothetical protein
PF13_0355	pPF13_0355_283		(protein coding) hypothetical protein
PF14_0034	pPF14_0034_135	5_20(TA42)[**];	(protein coding) hypothetical protein
PF14_0057	pPF14_0057_242		(protein coding) RNA binding protein
PF14_0069	pPF14_0069_398		(protein coding) hypothetical protein
PF14_0092	pPF14_0092_152		(protein coding) hypothetical protein
PF14_0107	pPF14_0107_497		(protein coding) hypothetical protein
PF14_0109	pPF14_0109_47		(protein coding) hypothetical protein
PF14_0118	pPF14_0118_0		(protein coding) hypothetical protein
PF14_0162	pPF14_0162_74		(protein coding) hypothetical protein
PF14_0167	pPF14_0167_198		(protein coding) hypothetical protein
PF14_0258	pPF14_0258_445		(protein coding) hypothetical protein
PF14_0265	pPF14_0265_557		(protein coding) peptide chain release factor 1
PF14_0271	pPF14_0271_3174		(protein coding) hypothetical protein
PF14_0272	pPF14_0272_445		(protein coding) hypothetical protein
PF14_0275	pPF14_0275_321		(protein coding) hypothetical protein
PF14_0317	pPF14_0317_155		(protein coding) hypothetical protein
PF14_0389	pPF14_0389_1065		(protein coding) hypothetical protein
PF14_0411	pPF14_0411_230		(protein coding) small nuclear ribonuclear protein
PF14_0418	pPF14_0418_216		(protein coding) hypothetical protein
PF14_0424	pPF14_0424_338		(protein coding) hypothetical protein
PF14_0449	pPF14_0449_364	5_5.7(C5M15)[**];	(protein coding) hypothetical protein
PF14_0452	pPF14_0452_266		(protein coding) hypothetical protein
PF14_0460	pPF14_0460_129		(protein coding) hypothetical protein
PF14_0483	pPF14_0483_121		(protein coding) hypothetical protein
PF14_0500	pPF14_0500_360		(protein coding) hypothetical protein
PF14_0514	pPF14_0514_177		(protein coding) tRNA intron endonuclease
PF14_0524	pPF14_0524_219		(protein coding) hypothetical protein
PF14_0545	pPF14_0545_136	3_74.8(C3M14)[*];	(protein coding) thioredoxin
PF14_0554	pPF14_0554_20		(protein coding) hypothetical protein
PF14_0555	pPF14_0555_171		(protein coding) hypothetical protein
PF14_0581	pPF14_0581_372		(protein coding) ribosomal protein S10
PF14_0646	pPF14_0646_46		(protein coding) hypothetical protein
PF14_0651	pPF14_0651_99		(protein coding) hypothetical protein
PF14_0680	pPF14_0680_16		(protein coding) hypothetical protein
PF14_0719	pPF14_0719_2968	6_66(B5M88)[*];	(protein coding) hypothetical protein
PF14_0730	pPF14_0730_170		(protein coding) hypothetical protein
PF14_0748	pPF14_0748_74		(protein coding) hypothetical protein
PF14_0753	pPF14_0753_609		(protein coding) hypothetical protein
PFA0065w	A10325_1		(protein coding) hypothetical protein
PFB0990c	A10325_10		(protein coding) hypothetical protein
PFA0105w	A10325_26		(protein coding) STEVOR
PFA0110w	A10325_29		(protein coding) ring-infected erythrocyte surface antigen precursor
PFA0110w	A10325_32		(protein coding) ring-infected erythrocyte surface antigen precursor
PFA0070c	A10325_4		(pseudogenic) hypothetical protein pseudogene
PFA0080c	A10325_7		(protein coding) RIFIN
PFB0640c	A10935_1		(protein coding) hypothetical protein
PFA0225w	A11025_2		(protein coding) LytB protein
PFB0100c	A11546_1	11_57.4(XB8M8)[*];	(protein coding) knob associated histidine-rich protein
PFA0645c	A11962_1	5_11.4(TBP)[*];	(protein coding) hypothetical protein
PFA0660w	A11962_3		(protein coding) protein with DNAJ domain
PFA0375c	A12312_1		(protein coding) patched family protein
PFA0370w	A12312_15		(protein coding) hypothetical protein
PFA0370w	A12312_7		(protein coding) hypothetical protein
PFA0025c	pPFA0025c_42	4_17.3(C4M47)[*];	(pseudogenic) erythrocyte membrane protein 1 (PfEMP1) pseudogene
PFA0420w	A12706_1		(protein coding) hypothetical protein
PFA0345w	A12797_1		(protein coding) centrin
PFA0535c	A13725_2		(protein coding) kinesin
PFA0535c	A13725_4		(protein coding) kinesin
PFA0525w	A13725_6		(protein coding) transcription initiation factor TFIIB
PFA0525w	A13725_7		(protein coding) transcription initiation factor TFIIB
PFA0520c	A13725_9		(protein coding) chromatin assembly factor 1 protein WD40 domain
PFF1290c	A1411_2		(protein coding) hypothetical protein
PFA0325w	A14195_3		(protein coding) hypothetical protein
PFL2195w	A14263_1	5_0(B5M58)[*];	(protein coding) hypothetical protein
PFA0380w	A14797_1		(protein coding) serine/threonine protein kinase
PFA0615w	A14801_11		(protein coding) hypothetical protein
PFA0620c	A14801_13		(protein coding) glutamic acid-rich protein (garp)
PFA0620c	A14801_15		(protein coding) glutamic acid-rich protein (garp)
PFA0580c	A14801_2		(protein coding) TatD-like deoxyribonuclease
PFA0630c	A14801_20		(protein coding) hypothetical protein
PFA0635c	A14801_24		(protein coding) hypothetical protein
PFA0640c	A14801_26		(protein coding) hypothetical protein
PFA0655w	A14801_33		(protein coding) SURFIN
PFA0655w	A14801_37		(protein coding) SURFIN
PFA0585w	A14801_5		(protein coding) hypothetical protein
PFE1570c	A14801_8		(protein coding) hypothetical protein
PFA0230c	A15613_2		(protein coding) hypthetical protein
PF07_0078	A15774_2		(protein coding) hypothetical protein
PFA0665w	A16096_2	1_34.6(B7M88)[**];	(protein coding) hypothetical protein
PFA0665w	A16096_5		(protein coding) hypothetical protein
PFA0135w	A16122_1		(protein coding) hypothetical protein
PFA0360c	A1700_1		(protein coding) hypothetical protein
PFA0350c	A1700_2		(protein coding) hypothetical protein
PFA0350c	A1700_3		(protein coding) hypothetical protein
PFA0340w	A1700_6		(protein coding) hypothetical protein
PFA0545c	A1718_1		(protein coding) replication factor c protein
PFA0030c	A18792_17		(protein coding) RIFIN
PFF1530c	A20643_1	12_137.8(TA73)[*];	(protein coding) hypothetical protein
PFA0410w	A21885_1	5_11.4(TBP)[*];	(protein coding) hypothetical protein
PFA0420w	A21885_14		(protein coding) hypothetical protein
PFA0430c	A21885_19		(protein coding) hypothetical protein
PFA0415c	A21885_2		(protein coding) hypothetical protein
PFA0430c	A21885_20		(protein coding) hypothetical protein
PFA0415c	A21885_5		(protein coding) hypothetical protein
PFA0425c	A21885_9		(protein coding) hypothetical protein
PFA0050c	A22053_2		(protein coding) RIFIN
PFF1535w	A22053_4		(protein coding) hypothetical protein
PFA0430c	A22429_1		(protein coding) hypothetical protein
PFA0140c	A23157_1		(protein coding) hypothetical protein
PFA0170c	A23157_12		(protein coding) hypothetical protein
PFA0165c	A23157_14		(protein coding) hypothetical protein
PFA0160c	A23157_18		(protein coding) hypothetical protein
PFA0115w	pPFA0115w_278		(protein coding) hypothetical protein
PFA0145c	A23157_2		(protein coding) aspartyl-tRNA synthetase
PFA0150c	A23157_8		(protein coding) hypothetical protein
PFA0120c	pPFA0120c_833		(protein coding) hypothetical protein
PFA0275c	A2386_2		(protein coding) hypothetical protein
PFA0255c	A24704_11		(protein coding) hypothetical protein
PFA0275c	A24704_4		(protein coding) hypothetical protein
PFA0270c	A24704_6		(protein coding) hypothetical protein
PFA0265c	A24704_9		(protein coding) hypothetical protein
PF07_0080	A2546_1		(protein coding) 40S ribosomal protein S10
PFA0390w	A25493_1		(protein coding) DNA repair exonuclease
PFA0130c	A26463_4		(protein coding) Serine/Threonine protein kinase
PFA0250w	A31429_1		(protein coding) hypothetical protein
PF07_0079	A31870_1		(protein coding) 60S ribosomal protein L11a
PFA0440w	A31914_2		(protein coding) hypothetical protein
PFC0425w	A31914_4		(protein coding) hypothetical protein
PFA0445w	A31914_5		(protein coding) hypothetical protein
PFA0450c	A31914_8		(protein coding) mRNA cleavage factor-like protein
PFA0485w	A3310_10		(protein coding) hypothetical protein
PFA0485w	A3310_11		(protein coding) hypothetical protein
PFA0485w	A3310_15		(protein coding) hypothetical protein
PFA0485w	A3310_19		(protein coding) hypothetical protein
PFA0480w	A3310_20		(protein coding) phenylalanyl-tRNA synthetase beta chain
PFA0475c	A3310_22		(protein coding) hypothetical protein
PFA0470c	A3310_26		(protein coding) cold-shock protein
PFA0460c	A3310_32		(protein coding) tubulin-specific chaperone a
PFA0505c	A3310_4		(protein coding) DNA-directed RNA polymerase 2 subunit
PFA0500w	A3310_6		(protein coding) human hepatopoietin-like protein
PFA0495c	A3310_7	1_28.8(C1M27)[*];	(protein coding) selenocysteine-specific elongation factor selB homologue
PFA0490w	A3310_8		(protein coding) hypothetical protein
PFA0740w	A4732_10		(protein coding) RIFIN
MAL7P1.186	A4732_13		(protein coding) hypothetical protein
PFA0760w	A4732_17		(protein coding) RIFIN
MAL8P1.163	A4732_8	5_68.8(C5M28)[**];	(protein coding) hypothetical protein
PFA0245w	A6420_1		(protein coding) hypothetical protein
PFA0230c	A6420_10		(protein coding) hypthetical protein
PFA0220w	A6420_12		(protein coding) ubiquitin carboxyl-terminal hydrolase
PFA0215w	A6420_15		(protein coding) hypothetical protein
PFA0230c	A6420_2		(protein coding) hypthetical protein
PFA0240w	A6420_5		(protein coding) hypothetical protein
PFA0235w	A6420_8	1_17.3(CAATP)[**];	(protein coding) hypthetical protein
PFI0080w	A6615_1		(protein coding) stevor
PFA0320w	A6807_2		(protein coding) hypothetical protein
PFA0180w	A8010_10		(protein coding) hypothetical protein
PFA0180w	A8010_11		(protein coding) hypothetical protein
PFA0185w	A8010_15		(protein coding) hypothetical protein
PFA0170c	A8010_2		(protein coding) hypothetical protein
PFA0195w	A8010_25		(protein coding) hypothetical protein
PFA0190c	A8010_27		(protein coding) actin
PFA0205w	A8010_30		(protein coding) hypothetical protein
PFA0200w	pPFA0200w_189		(protein coding) hypothetical protein
PFA0210c	A8010_31	1_0(C1M38)[**];	(protein coding) hypothetical protein
PFA0175w	A8010_4		(protein coding) hypothetical protein
PFA0175w	A8010_8		(protein coding) hypothetical protein
PFA0285c	A8109_11	5_0(B5M58)[*];	(protein coding) hypothetical protein
PFA0290w	A8109_12		(protein coding) DNA binding protein
PFA0285c	A8109_16	1_17.3(CAATP)[*];	(protein coding) hypothetical protein
PFA0285c	A8109_21		(protein coding) hypothetical protein
PFA0280w	A8109_22		(protein coding) asparagine-rich antigen Pfa35-2
PFA0275c	A8109_23		(protein coding) hypothetical protein
PFA0310c	A8109_3		(protein coding) calcium-transporting ATPase
PFA0305c	A8109_5		(protein coding) hypothetical protein
PFA0300c	A8109_6		(protein coding) vacuolar ATP synthase
PFA0295c	A8109_9		(protein coding) hypothetical protein
PF07_0101	A8408_1		(protein coding) hypothetical protein
PF07_0101	A8408_2		(protein coding) hypothetical protein
MAL7P1.92	A8445_2	5_68.8(C5M28)[**];	(protein coding) cysteine repeat modular protein 2 homologue
PFA0695c	A8784_10	3_14.3(C3M85)[**];	(pseudogenic) erythrocyte membrane protein 1 (PfEMP1)-like
PFA0690w	A8784_12	1_37.5(C1M13)[*];	(pseudogenic) hypothetical protein conserved in P. falciparum
PFA0695c	A8784_15		(pseudogenic) erythrocyte membrane protein 1 (PfEMP1)-like
PFA0705c	A8784_16		(pseudogenic) STEVOR pseudogene putative
PFA0675w	A8784_2	12_97.5(Y812M1)[*];	(protein coding) P. falciparum RESA-like protein with DnaJ domain
PFA0685c	A8784_7		(protein coding) hypothetical protein
PFA0690w	A8784_9		(pseudogenic) hypothetical protein conserved in P. falciparum
PFA0405w	A9766_1		(protein coding) hypothetical protein
PFA0260c	pPFA0260c_57		(protein coding) hypothetical protein
PFA0315w	pPFA0315w_26		(protein coding) hypothetical protein
PFA0335w	pPFA0335w_427		(protein coding) P. falciparum GTP binding protein RAB5
PFA0355w	pPFA0355w_427		hypothetical protein
PFA0395c	pPFA0395c_496		(protein coding) hypothetical protein
PFA0540c	pPFA0540c_218		(protein coding) hypothetical protein
PFA0560c	pPFA0560c_45		(protein coding) hypothetical protein
PFA0565c	pPFA0565c_278	3_0(C3M73)[*];	(protein coding) hypothetical protein
PFA0575c	pPFA0575c_95		(protein coding) hypothetical protein
PFA0645c	pPFA0645c_154		(protein coding) hypothetical protein
PFA0670c	pPFA0670c_135		(protein coding) hypothetical protein
PFA0700c	pPFA0700c_128		(protein coding) hypothetical protein
PFA0720w	pPFA0720w_257	5_68.8(C5M28)[*];	(protein coding) hypothetical protein
PFA0730c	pPFA0730c_45		(protein coding) hypothetical protein
PFA0705c	oPFA32028		(pseudogenic) STEVOR pseudogene putative
PFA0630c	oPFA32029		(protein coding) hypothetical protein
PFA0100c	oPFA32030		(protein coding) hypothetical protein
PFA0705c	oPFA32031		(pseudogenic) STEVOR pseudogene putative
PFA0555c	oPFA32033		(protein coding) UMP-CMP kinase
PFA0455c	oPFA32035		(protein coding) integral membrane protein
PFA0390w	oPFA32036		(protein coding) DNA repair exonuclease
PFA0180w	oPFA32037		(protein coding) hypothetical protein
PFA0220w	oPFA32038		(protein coding) ubiquitin carboxyl-terminal hydrolase
PFA0350c	oPFA32039		(protein coding) hypothetical protein
PFB0176c	B102	5_68.8(C5M28)[*];	hypothetical protein
PFB0176c	B103		hypothetical protein
PFB0180w	B110		(protein coding) 5'-3' exonuclease
PFB0185w	B112		(protein coding) hypothetical protein
PFB0190c	B114		(protein coding) hypothetical protein
PFB0194w	B116		(protein coding) hypothetical protein
PFB0194w	B117		(protein coding) hypothetical protein
PFB0194w	B119		(protein coding) hypothetical protein
PFB0195c	B120		(protein coding) hypothetical protein
PFB0200c	B121	2_8.6(C2M30)[**];	(protein coding) aspartate aminotransferase
PFB0205c	B122		(protein coding) hypothetical protein
PFB0210c	B124	5_48.7(C5M3)[**];	(protein coding) monosaccharide transporter
PFB0215c	B125		(protein coding) 3'-5' exonuclease
PFB0225c	B133	5_65.9(MD)[*];	(protein coding) hypothetical protein
PFB0230c	B134		(protein coding) hypothetical protein
PFB0230c	B135		(protein coding) hypothetical protein
PFB0230c	B140		(protein coding) hypothetical protein
PFB0235w	B143	5_65.9(MD)[*];	(protein coding) hypothetical protein
PFB0235w	B144		(protein coding) hypothetical protein
PFB0240w	B145		(protein coding) hypothetical protein
PFB0245c	B146		(protein coding) DNA-directed RNA polymerase II 16 kDa subunit
PFB0240w	B148		(protein coding) hypothetical protein
PFB0250w	B149		(protein coding) hypothetical protein
PFB0255w	B153		(protein coding) hypothetical protein
PFB0256w	B161		hypothetical protein
PFB0245c	B162		(protein coding) DNA-directed RNA polymerase II 16 kDa subunit
PFB0260w	B165		(protein coding) proteasome 26S regulatory subunit
PFB0265c	B170		(protein coding) DNA repair endonuclease
PFB0270w	B171		(protein coding) hypothetical protein
PFB0270w	B172		(protein coding) hypothetical protein
PFB0275w	B174		(protein coding) hypothetical protein
PFB0279w	B177		(protein coding) hypothetical protein
PFB0285c	B180		(protein coding) hypothetical protein
PFB0295w	B186		(protein coding) adenylosuccinate lyase
PFB0305c	B190		(protein coding) merozoite surface protein 5
PFB0310c	B192		(protein coding) merozoite surface protein 4
PFB0315w	B197		(protein coding) 41 kDa antigen
PFB0315w	B204		(protein coding) 41 kDa antigen
PFB0330c	B209	5_48.7(C5M3)[*];	(protein coding) cysteine protease
PFB0335c	B215	9_40.3(B7M98)[*];	(protein coding) cysteine protease
PFB0340c	B218		(protein coding) cysteine protease
PFB0345c	B225		(protein coding) cysteine protease
PFB0365w	B251		(protein coding) hypothetical protein
PFB0365w	B262		(protein coding) hypothetical protein
PFB0375w	B265		(protein coding) hypothetical protein
PFB0380c	B266		(protein coding) hypothetical protein
PFB0375w	B267		(protein coding) hypothetical protein
PFB0385w	B270		(protein coding) acyl carrier protein
PFB0390w	B272		(protein coding) ribosome releasing factor
PFB0391c	B275		(protein coding) hypothetical protein
PFB0395w	B277	14_215.4(C14M110)[*];	(protein coding) hypothetical protein
PFB0410c	B282	5_68.8(C5M28)[*];	(protein coding) phospholipase
PFB0415c	B290		(protein coding) hypothetical protein
PFB0420w	B295		(protein coding) 2C-methyl-D-erythritol 2
PFB0425c	B297		(protein coding) hypothetical protein
PFB0425c	B299		(protein coding) hypothetical protein
PF11_0003	B3		(protein coding) hypothetical protein
PFB0435c	B303		(protein coding) hypothetical protein
PFB0420w	B306		(protein coding) 2C-methyl-D-erythritol 2
PFB0440c	B310		(protein coding) hypothetical protein
PFB0445c	B312		(protein coding) helicase
PFB0445c	B316		(protein coding) helicase
PFB0455w	B319		(protein coding) ribosomal L37ae protein
PFB0055c	B32		(protein coding) rifin
PFB0460c	B320		(protein coding) hypothetical protein
PFB0455w	B324		(protein coding) ribosomal L37ae protein
PFB0470w	B325		(protein coding) hypothetical protein
PFB0475c	B326		(protein coding) hypothetical protein
PFB0475c	B327		(protein coding) hypothetical protein
PFB0480w	B328		(protein coding) syntaxin
PFB0485c	B342	5_0(B5M58)[*];	(protein coding) hypothetical protein
PFB0490c	B343		(protein coding) hypothetical protein
PFB0495w	B344		(protein coding) hypothetical protein
PFB0501c	B347		(protein coding) hypothetical protein
PFB0505c	B351		(protein coding) beta-ketoacyl-acyl carrier protein synthase III precursor
PFB0510w	B361		(protein coding) hypothetical protein
PFB0515w	B362		(protein coding) hypothetical protein
PFB0520w	B363		(protein coding) protein kinase
PFB0530c	B366		(protein coding) hypothetical protein
PFB0535w	B370		(protein coding) hypothetical protein
PFB0535w	B371		(protein coding) hypothetical protein
PFB0540w	B372	5_20(TA42)[*];	(protein coding) hypothetical protein
PFB0545c	B374		(protein coding) ribosomal protein L7/L12
PFB0555c	B380		(protein coding) hypothetical protein
PFB0560w	B383		(protein coding) hypothetical protein
PFB0570w	B387		(protein coding) hypothetical protein
PFB0575c	B388		(protein coding) hypothetical protein
PFB0580w	B389		(protein coding) hypothetical protein
PFB0590w	B392		(protein coding) hypothetical protein
PFB0595w	B396		(protein coding) heat shock 40 kDa protein
PFB0600c	B397		(protein coding) hypothetical protein
PFB0605w	B403	5_11.4(TBP)[*];	(protein coding) Ser/Thr protein kinase
PFB0610c	B405		(protein coding) hypothetical protein
PFB0615c	B413	5_68.8(C5M28)[*];	(protein coding) hypothetical protein
MAL13P1.195	B415		(protein coding) hypothetical protein
PFB0615c	B416		(protein coding) hypothetical protein
PFB0615c	B418		(protein coding) hypothetical protein
PFB0070w	B42	2_0(C2M20)[**];	(protein coding) hypothetical protein
PFB0620w	B424		(protein coding) hypothetical protein
PFB0615c	B426		(protein coding) hypothetical protein
PFB0625w	B427	7_20.2(2H)[*];	(protein coding) hypothetical protein
PFB0630c	B428		(protein coding) hypothetical protein
PFB0640c	B431		(protein coding) hypothetical protein
PFB0635w	B432		(protein coding) T-complex protein 1
PFB0645c	B437		(protein coding) Ribosomal protein L13
PFB0660w	B443		(protein coding) hypothetical protein
PFB0665w	B444		(protein coding) Ser/Thr protein kinase
PFB0665w	B446		(protein coding) Ser/Thr protein kinase
PFB0670c	B449		(protein coding) hypothetical protein
PFB0075c	B45	2_0(C2M20)[**];	(protein coding) hypothetical protein
PFB0675w	B453		(protein coding) hypothetical protein
PFB0680w	B455	5_65.9(MD)[*];	(protein coding) hypothetical protein
PFB0680w	B456		(protein coding) hypothetical protein
PFB0680w	B457	5_68.8(C5M28)[*];	(protein coding) hypothetical protein
PFB0685c	B458	6_91.8(ARA)[*];	(protein coding) acyl-CoA synthetase
PFB0687c	B461		(protein coding) RING zinc finger protein
PFB0690w	B464		(protein coding) hypothetical protein
PFB0695c	B465		(protein coding) acyl-CoA synthetase
PFB0700c	B466		(protein coding) hypothetical protein
PFB0705w	B467	5_11.4(TBP)[*];	(protein coding) hypothetical protein
PFB0710c	B468		(protein coding) hypothetical protein
PFB0080c	B47	2_0(C2M20)[**];	(protein coding) hypothetical protein
PFB0715w	B471		(protein coding) DNA-directed RNA polymerase II second largest subunit
PFB0161c	pPFB0161c_228		(protein coding) hypothetical protein
PFB0720c	B475		(protein coding) hypothetical protein
PFB0720c	B476		(protein coding) hypothetical protein
PFB0725c	B479		(protein coding) hypothetical protein
PFB0735c	B484		(protein coding) hypothetical protein
PFB0745w	B487		(protein coding) hypothetical protein
PFB0750w	B489		(protein coding) vacuolar protein-sorting protein VPS45
PFB0755w	B490		(protein coding) hypothetical protein
PFB0760w	B491		(protein coding) hypothetical protein
PFB0735c	B492		(protein coding) hypothetical protein
PFB0765w	B497		(protein coding) hypothetical protein
PFB0770c	B498		(protein coding) hypothetical protein
PFB0770c	B499		(protein coding) hypothetical protein
PFB0085c	B50	2_0(C2M20)[**];	(protein coding) hypothetical protein
PFB0177c	pPFB0177c_357		(protein coding) hypothetical protein
PFB0775w	B503	5_68.8(C5M28)[*];	(protein coding) hypothetical protein
PFB0770c	B504		(protein coding) hypothetical protein
PFB0770c	B505		(protein coding) hypothetical protein
PFB0775w	B506		(protein coding) hypothetical protein
PFB0790c	B507		(protein coding) hypothetical protein
PFB0795w	B508		(protein coding) ATP synthase F1
PFB0805c	B511		(protein coding) clathrin coat assembly protein
PFB0810w	B513		(protein coding) hypothetical protein
PF13_0069	B515		(protein coding) translation initiation factor if-2
PFB0814c	B516		(protein coding) hypothetical protein
PFB0814c	B518		(protein coding) hypothetical protein
PFB0815w	B521		(protein coding) protein kinase
PFB0820c	B524		(protein coding) hypothetical protein
PFB0820c	B527		(protein coding) hypothetical protein
PFB0820c	B529		(protein coding) hypothetical protein
PFB0826c	B530		(protein coding) hypothetical protein
PFB0826c	B532		(protein coding) hypothetical protein
PFB0835c	B536		(protein coding) hypothetical protein
PFB0840w	B537		(protein coding) replication factor C
PFB0845w	B540		(protein coding) hypothetical protein
PFB0845w	B541		(protein coding) hypothetical protein
PFB0855c	B542		(protein coding) hypothetical protein
PFB0855c	B543		(protein coding) hypothetical protein
PFB0865w	B549		(protein coding) small nuclear ribonucleoprotein
PFB0095c	B55	2_0(C2M20)[**];	(protein coding) erythrocyte membrane protein 3
PFB0875c	B551		(protein coding) hypothetical protein
PFB0880w	B554		(protein coding) hypothetical protein
PFB0875c	B555		(protein coding) hypothetical protein
PFB0885w	B556		(protein coding) 40S ribosomal protein S30
PFB0886c	B557	5_20(TA42)[*];	(protein coding) hypothetical protein
PFB0888w	B558		(protein coding) hypothetical protein
PFB0890c	B560		(protein coding) pseudouridine synthetase
PFB0895c	B564		(protein coding) replication factor C subunit 1
PFB0900c	B565		(protein coding) hypothetical protein
PFB0905c	B567		(protein coding) hypothetical protein
PFB0910w	B568		(protein coding) hypothetical protein
PFB0100c	B57		(protein coding) knob associated histidine-rich protein
PFB0920w	B573		(protein coding) hypothetical protein
PFB0921c	B576	11_143.2(B5M124)[*];	(protein coding) hypothetical protein
PFB0923c	B577		(protein coding) hypothetical protein
PFB0925w	B579		(protein coding) hypothetical protein
PFB0926c	B583		(protein coding) hypothetical protein
PFB0925w	B586		(protein coding) hypothetical protein
PFB0930w	B587		(protein coding) hypothetical protein
PFB0932w	B588	5_11.4(TBP)[*];	(protein coding) hypothetical protein
PFB0926c	B590		(protein coding) hypothetical protein
PFB0935w	B593		(protein coding) cytoadherence linked asexual protein 2
PFB0935w	B597		(protein coding) cytoadherence linked asexual protein 2
PFB0946c	B598		(protein coding) hypothetical protein
PFB0946c	B599		(protein coding) hypothetical protein
PFB0105c	B60		(protein coding) hypothetical protein
PFB0950w	B601		(protein coding) hypothetical protein
PFB0953w	B603		(protein coding) hypothetical protein
PFB0946c	B606		(protein coding) hypothetical protein
PFB0715w	B607		(protein coding) DNA-directed RNA polymerase II second largest subunit
PFB0955w	B609		(protein coding) stevor
PFB0946c	B611		(protein coding) hypothetical protein
PFB0965c	B613		(protein coding) hypothetical protein
PFB0974c	B619		(protein coding) erythrocyte membrane protein 1 (PfEMP1)
PFB0975c	B620		(protein coding) erythrocyte membrane protein 1 (PfEMP1)
PFB0985c	B627	1_37.5(C1M13)[*];	(protein coding) hypothetical protein
PFB1020w	B639		(protein coding) stevor
PFB0106c	B64	5_11.4(TBP)[*];	(protein coding) hypothetical protein
MAL7P1.183	B643		(protein coding) hypothetical protein
PFB1035w	B645	3_74.8(C3M14)[**];	(protein coding) rifin
PF07_0138	B662		(protein coding) RIFIN
PF11_0003	B667		(protein coding) hypothetical protein
PFB0110w	B68		(protein coding) hypothetical protein
PFB0115w	B69		(protein coding) hypothetical protein
PFB0120w	B70		(protein coding) early transcribed membrane protein
PFB0125c	B73		(protein coding) hypothetical protein
PFB0130w	B77		(protein coding) polyprenyl synthetase
PFB0125c	B78		(protein coding) hypothetical protein
PFB0140w	B88		(protein coding) hypothetical protein
PFB0150c	B92		(protein coding) protein kinase
PFB0150c	B93		(protein coding) protein kinase
PFB0160w	B95		(protein coding) ERCC1 nucleotide excision repair protein
PFB0160w	B96		(protein coding) ERCC1 nucleotide excision repair protein
PFB0170w	B98	5_68.8(C5M28)[*];	(protein coding) hypothetical protein
PFB0295w	oPFB0669		(protein coding) adenylosuccinate lyase
PFB0330c	oPFB0670		(protein coding) cysteine protease
PFB0150c	oPFB0671		(protein coding) protein kinase
PFB0065w	oPFB0672		(protein coding) stevor
PFB0735c	oPFB0673		(protein coding) hypothetical protein
PFB0445c	oPFB0675		(protein coding) helicase
PFB0420w	oPFB0676		(protein coding) 2C-methyl-D-erythritol 2
PFB0095c	oPFB0677	2_0(C2M20)[**];	(protein coding) erythrocyte membrane protein 3
PFB0075c	oPFB0678	2_0(C2M20)[**];	(protein coding) hypothetical protein
PFB0860c	oPFB0679	2_57.5(C2M7)[*];	(protein coding) RNA helicase
PFB0395w	oPFB0680		(protein coding) hypothetical protein
PFB1015w	oPFB0681		(protein coding) rifin
PFB0020c	oPFB0682		(protein coding) erythrocyte membrane protein 1 (PfEMP1)
PFB0040c	oPFB0683		(protein coding) rifin
PFB0960c	oPFB0685	2_60.4(C2M8)[**];	(protein coding) hypothetical protein
PFB1045w	oPFB0686	14_80.4(TA13)[*];	(protein coding) erythrocyte membrane protein 1 (PfEMP1)
PFB0365w	oPFB0687		(protein coding) hypothetical protein
PFB0555c	oPFB0688		(protein coding) hypothetical protein
PFB0953w	oPFB0689		(protein coding) hypothetical protein
PFI1090w	oPFBLOB0001		(protein coding) s-adenosylmethionine synthetase
PFI1730w	oPFBLOB0003		(protein coding) cytoadherence linked asexual protein (CLAG)
PFC1095w	oPFBLOB0004	12_126.3(C12M105)[*];	(protein coding) RIFIN (3D7-rifT3-5)
PFD0615c	oPFBLOB0005	11_128.9(TA26)[*];	(protein coding) erythrocyte membrane protein 1 (PfEMP1)
PFD0425w	oPFBLOB0006	10_17.2(B7M24)[*];	(protein coding) hypothetical protein
PFD0450c	oPFBLOB0007		(protein coding) pre-mrna splicing factor
PF10_0334	oPFBLOB0009		(protein coding) flavoprotein subunit of succinate dehydrogenase
PFD0440w	oPFBLOB0010	5_0(B5M58)[*];	(protein coding) hypothetical protein
PF08_0071	oPFBLOB0011		(protein coding) Fe-superoxide dismutase
PFD0340c	oPFBLOB0013		(protein coding) hypothetical protein
PFD0305c	oPFBLOB0014		(protein coding) vacuolar ATP synthase subunit b
PFD0560w	oPFBLOB0015		(protein coding) hypothetical protein
PFD0385w	oPFBLOB0016		(protein coding) hypothetical protein
PFC0355c	oPFBLOB0018		(protein coding) hypothetical protein
MAL8P1.58	oPFBLOB0019		(protein coding) phosphatidylglycerophosphate synthase
PFE0120c	oPFBLOB0020		(protein coding) Merozoite Surface Protein 8
PFD0555c	oPFBLOB0021		(protein coding) hypothetical protein
PFD0335c	oPFBLOB0022		(protein coding) hypothetical protein
PFC0970w	oPFBLOB0024		(protein coding) hypothetical protein
PFC0570c	oPFBLOB0025		(protein coding) hypothetical protein
PF14_0073	oPFBLOB0029		(protein coding) hypothetical protein
PF07_0054	oPFBLOB0030		(protein coding) histone h2b
MAL7P1.50	oPFBLOB0031		(protein coding) hypothetical protein
PFE0030c	oPFBLOB0034		(pseudogenic) STEVOR pseudogene
PFD0430c	oPFBLOB0035	5_68.8(C5M28)[*];	(protein coding) hypothetical protein
PFD1015c	oPFBLOB0036	7_26(PE45B)[*];	(protein coding) erythrocyte membrane protein 1 (PfEMP1)
MAL7P1.5	oPFBLOB0038		(protein coding) hypothetical protein
PFD0865c	oPFBLOB0040		(protein coding) cdc2-related protein kinase 1
PFI0045c	oPFBLOB0043		(protein coding) stevor
PF07_0088	oPFBLOB0044		(protein coding) 40S ribosomal protein S5
PFE0030c	oPFBLOB0045		(pseudogenic) STEVOR pseudogene
PFF1550w	oPFBLOB0046		(protein coding) STEVOR
PFD0065w	oPFBLOB0047		(pseudogenic) STEVOR pseudogene
PF07_0001	oPFBLOB0048	2_0(C2M20)[**];	hypothetical protein
PFF1580c	oPFBLOB0053		(protein coding) erythrocyte membrane protein 1 (PfEMP1)
PFE1215c	oPFBLOB0054		(protein coding) developmentally regulated GTP-binding protein 1
MAL7P1.68	oPFBLOB0055		(protein coding) hypothetical protein
PFE0845c	oPFBLOB0056		(protein coding) 60S ribosomal subunit protein L8
PF10_0374	oPFBLOB0057		(protein coding) gene 11-1 protein precursor
PFF0025w	oPFBLOB0058		(protein coding) RIFIN
PFI0035c	oPFBLOB0059		(protein coding) RIFIN
PFE0175c	oPFBLOB0060		(protein coding) unconventional myosin pfm-b
PFC0195w	oPFBLOB0061		(protein coding) hypothetical protein
PF11_0010	oPFBLOB0062		(protein coding) RIFIN
PFE0965c	oPFBLOB0063		(protein coding) vacuolar ATP synthetase
PFI0015c	oPFBLOB0064		(protein coding) RIFIN
PF08_0003	oPFBLOB0065		(protein coding) tryptophan/threonine-rich antigen
PF08_0076	oPFBLOB0069		(protein coding) 40S ribosomal protein S16
PFD0065w	oPFBLOB0071		(pseudogenic) STEVOR pseudogene
PFD0380c	oPFBLOB0074		(protein coding) hypothetical protein
PFE1400c	oPFBLOB0075		(protein coding) beta adaptin protein
PFD0025w	oPFBLOB0076		(protein coding) RIFIN
PFE1115c	oPFBLOB0077	5_65.9(MD)[**];	(protein coding) s-adenosylmethionine-dependent methyltransferase
PFI0740c	oPFBLOB0078		(protein coding) ubiquitin conjugating enzyme
PF11_0006	oPFBLOB0081		(protein coding) hypothetical protein
PFI1340w	oPFBLOB0082		(protein coding) fumarate hydratase
PF10_0150	oPFBLOB0090		(protein coding) methionine aminopeptidase
PFE0865c	oPFBLOB0091		(protein coding) splicing factor
PFI0280c	oPFBLOB0093		(protein coding) hypothetical protein
PF08_0110	oPFBLOB0094		(protein coding) Rab18 GTPase
PFI0895c	oPFBLOB0095		(protein coding) hypothetical protein
PFF1500c	oPFBLOB0096		(protein coding) DEAD/DEAH box ATP-dependent RNA helicase
PFF1595c	oPFBLOB0098		(protein coding) erythrocyte membrane protein 1 (PfEMP1)
MAL8P1.128	oPFBLOB0099		(protein coding) hypothetical protein
PF13_0121	oPFBLOB0100	9_60.4(TA53)[*];	(protein coding) dihydrolipoamide succinyltransferase
PF10_0244	oPFBLOB0101		(protein coding) hypothetical protein
PFD0725c	oPFBLOB0102		(protein coding) arsenical pump-driving ATPase
PFD1165w	oPFBLOB0103		(protein coding) protein kinase
PFE0555w	oPFBLOB0105		(protein coding) stearoyl-CoA desaturase (acyl-CoA desaturase
MAL8P1.131	oPFBLOB0107		(protein coding) integral membrane protein
PFD0135w	oPFBLOB0108		(pseudogenic) erythrocyte membrane protein 1 (PfEMP1) pseudogene
PFD1170c	oPFBLOB0109		(protein coding) RESA-like protein
PFI0135c	oPFBLOB0111		(protein coding) papain family cysteine protease
PFE1625c	oPFBLOB0113		(pseudogenic) erythrocyte membrane protein 1 (PfEMP1) pseudogene
PF10_0208	oPFBLOB0115		(protein coding) hypothetical protein
PFI1450c	oPFBLOB0117	10_0(C4M3)[*];	(protein coding) hypothetical protein
PFE0505w	oPFBLOB0118		(protein coding) cyclophilin
PFI1670c	oPFBLOB0119		(protein coding) vacuolar ATP synthase subunit E
PFD0135w	oPFBLOB0120		(pseudogenic) erythrocyte membrane protein 1 (PfEMP1) pseudogene
PFI1415w	oPFBLOB0121		(protein coding) Serine/Threonine protein kinase
MAL8P1.136	oPFBLOB0123		(protein coding) integral membrane protein
PF07_0015	oPFBLOB0124		(protein coding) hypothetical protein
PF00_0002	oPFBLOB0127		hypothetical protein
PFI1165c	oPFBLOB0128		(protein coding) hypothetical protein
PF07_0065	oPFBLOB0129		(protein coding) zinc transporter
PFF0330w	oPFBLOB0130		(protein coding) coatomer alpha subunit
PFL1970w	oPFBLOB0131		(pseudogenic) erythrocyte membrane protein 1 (PfEMP1)
MAL8P1.126	oPFBLOB0132		(protein coding) hypothetical protein
PFD1015c	oPFBLOB0133		(protein coding) erythrocyte membrane protein 1 (PfEMP1)
PF08_0041	oPFBLOB0134		(protein coding) ribosome biogenesis protein nep1 homologue
PFI1575c	oPFBLOB0138		(protein coding) peptide release factor
PF07_0068	oPFBLOB0139	7_40.3(C13M30)[**];	(protein coding) cysteine desulfurase
PF10_0214	oPFBLOB0140		(protein coding) hypothetical protein
PF07_0057	oPFBLOB0143		(protein coding) transcription elongation factor s-ii
MAL8P1.3	oPFBLOB0144		(protein coding) integral membrane protein
PFE1170w	oPFBLOB0145		(protein coding) hypothetical protein
PFI0255c	oPFBLOB0146		(protein coding) mitochondrial carrier protein
PFI0980w	oPFBLOB0147		(protein coding) hypothetical protein
PF07_0060	oPFBLOB0148		(protein coding) hypothetical protein
PFI1645c	oPFBLOB0149		(protein coding) hypothetical protein
MAL7P1.55	oPFBLOB0153	5_68.8(C5M28)[*];	(protein coding) hypothetical protein
PFD1170c	oPFBLOB0154		(protein coding) RESA-like protein
PFF0540c	oPFBLOB0156		(protein coding) hypothetical protein
PFD0135w	oPFBLOB0157		(pseudogenic) erythrocyte membrane protein 1 (PfEMP1) pseudogene
MAL8P1.88	oPFBLOB0158		(protein coding) hypothetical protein
PFI1525w	oPFBLOB0159		(protein coding) hypothetical protein
MAL8P1.123	oPFBLOB0160		(protein coding) hypothetical protein
MAL7P1.15	oPFBLOB0161		(protein coding) hypothetical protein
PFI0225w	oPFBLOB0163		(protein coding) hypothetical protein
PFE0425w	oPFBLOB0164		(protein coding) hypothetical protein
PFE0205w	oPFBLOB0167		(protein coding) ATP-dependent helicase
PFI1185c	oPFBLOB0168		(protein coding) hypothetical protein
PFI1535w	oPFBLOB0169		(protein coding) hypothetical protein
PFI1230c	oPFBLOB0170		(protein coding) hypothetical protein
PFD0905w	oPFBLOB0171		(protein coding) hypothetical protein
PFI1500w	oPFBLOB0172		(protein coding) hypothetical protein
MAL8P1.74	oPFBLOB0173		(protein coding) hypothetical protein
PFF0535c	oPFBLOB0176		(protein coding) trancription factor
MAL8P1.155	oPFBLOB0177		(protein coding) hypothetical protein
PFD0100c	oPFBLOB0178		(protein coding) SURFIN
MAL8P1.2	oPFBLOB0181		(protein coding) hypothetical protein with DNAJ domain
PFE0440w	oPFBLOB0182		(protein coding) hypothetical protein
PFE1160w	oPFBLOB0183	5_57.3(B5M132)[**];7_28.9(pS90.30)[*];14_155.1(C14M34)[*];	(protein coding) hypothetical protein
PFI0365w	oPFBLOB0184		(protein coding) hypothetical protein
PFI0385c	oPFBLOB0185		(protein coding) S1/P1nuclease
PFE0855c	oPFBLOB0186		(protein coding) hypothetical protein
MAL8P1.47	oPFBLOB0187		(protein coding) hypothetical protein
PFI0495w	oPFBLOB0188		(protein coding) hypothetical protein
PFI0205w	oPFBLOB0190		(protein coding) hypothetical protein
PFD0985w	oPFBLOB0191		(protein coding) hypothetical protein
PFD0870w	oPFBLOB0192		(protein coding) hypothetical protein
PFD1240w	C1		(protein coding) RIFIN
PFC0150w	C101		(protein coding) hypothetical protein
PFC0155c	C111		(protein coding) DNA-directed RNA polymerase subunit I
PFC0160w	C113		(protein coding) binding protein
PFC0165w	C114		(protein coding) hypothetical protein
PFC0165w	C115		(protein coding) hypothetical protein
PFC0170c	C116		(protein coding) dihydrolipoamide acyltransferase
PFC0175w	C117		(protein coding) IBR domain protein
PFC0176c	C118		(protein coding) hypothetical protein
PFC0180c	C119		(protein coding) membrane skeletal protein
PFC0180c	C122		(protein coding) membrane skeletal protein
PFC0185w	C123		(protein coding) hypothetical protein
PFC0190c	C125		(protein coding) EH (Eps15 homology) protein
PFC0185w	C127		(protein coding) hypothetical protein
PFC0195w	C128		(protein coding) hypothetical protein
PFC0195w	C129		(protein coding) hypothetical protein
PFC0200w	C132		(protein coding) 60S Ribosomal protein L44
PFC0215c	C138		(protein coding) hypothetical protein
PFC0220w	C141		(protein coding) hypothetical protein
PFC0221c	C142		(protein coding) hypothetical protein
PFC0225c	C143		(protein coding) elongation factor (EF-TS)
PFC0230c	C145		(protein coding) hypothetical protein
PFC0235w	C146		(protein coding) hypothetical protein
PFC0240c	C147		(protein coding) hypothetical protein
PFC0245c	C152		(protein coding) hypothetical protein
PFC0241w	C154		(protein coding) hypothetical protein
PFC0250c	C156		(protein coding) AP endonuclease (DNA-(apurinic or apyrimidinic site) lyase)
PFC0255c	C161		(protein coding) ubiquitin-conjugating enzyme E2
PFC0260w	C162		(protein coding) hypothetical protein
PFC0261c	C163	5_11.4(TBP)[*];	(protein coding) hypothetical protein
PFC0262c	C164		(protein coding) hypothetical protein
PFC0265c	C169		(protein coding) hypothetical protein
PFC0270w	C171		(protein coding) hypothetical protein
PFC0271c	C174		(protein coding) glutaredoxin
PFC0280c	C179		(protein coding) hypothetical protein
PFC0025c	C18	7_2.9(B5M141)[**];	(protein coding) STEVOR
PFC0281w	C180		(protein coding) hypothetical protein
PFC0282w	C183		(protein coding) hypothetical protein
PFC0285c	C184		(protein coding) T-complex protein beta subunit
PFC0285c	C187		(protein coding) T-complex protein beta subunit
PFC0295c	C191		(protein coding) 40S ribosomal protein S12
PFC0300c	C197	5_68.8(C5M28)[*];	(protein coding) 60S ribosomal protein L7
PFC0305w	C198		(protein coding) EB1 homolog
PFC0315c	C215		(protein coding) hypothetical protein
PFC0305w	C216		(protein coding) EB1 homolog
PFC0320w	C217		(protein coding) hypothetical protein
PFC0320w	C222		(protein coding) hypothetical protein
PFC0330w	C227		(protein coding) PDZ domain protein
PFC0335c	C228		(protein coding) hypothetical protein
PFC0340w	C232		(protein coding) DNA polymerase delta small subunit
PFC0350c	C234		(protein coding) T-complex protein eta subunit
PFC0355c	C237	5_68.8(C5M28)[*];	(protein coding) hypothetical protein
PFC0365w	C238		(protein coding) conserved protein
PFC0370w	C240		(protein coding) hypothetical protein
PFC0380w	C244		(protein coding) dual-specificity protein phosphatase
PFC0381c	C247		(protein coding) hypothetical protein
PFC0385c	C249		(protein coding) serine/threonine protein kinase
PFC0390w	C253	5_11.4(TBP)[**];	(protein coding) hypothetical protein
PFC0405c	C258		(protein coding) hypothetical protein
PFC0410w	C259		(protein coding) rat BRAIN protein-like
PFC0415c	C266		(protein coding) hypothetical protein
PFC0416w	C269		(protein coding) hypothetical protein
PFC0415c	C271		(protein coding) hypothetical protein
PFC0420w	C273		(protein coding) calcium-dependent protein kinase
PFC0425w	C276		(protein coding) hypothetical protein
PFC0430w	C277	5_11.4(TBP)[*];	(protein coding) hypothetical protein
PFC0435w	C283		(protein coding) hypothetical protein
PFC0450w	C289		(protein coding) hypothetical protein
PFC0460w	C292		(protein coding) hypothetical protein
PFC0465c	C296		(protein coding) hypothetical protein
PFC0460w	C297		(protein coding) hypothetical protein
PFC0465c	C299	11_60.3(Pf15KVA)[*];	(protein coding) hypothetical protein
PFC0470w	C302		(protein coding) valine -- tRNA ligase
PFC0475c	C305		(protein coding) hypothetical protein
PFC0475c	C307		(protein coding) hypothetical protein
PFC0470w	C309		(protein coding) valine -- tRNA ligase
PFC0475c	C311		(protein coding) hypothetical protein
PFC0485w	C315		(protein coding) putative protein kinase
PFC0486c	C317		(protein coding) hypothetical protein
PFC0490w	C321		(protein coding) hypothetical protein
PFC0490w	C322		(protein coding) hypothetical protein
PFC0495w	C326		(protein coding) aspartyl protease
PFC0500w	C332		(protein coding) hypothetical protein
PFC0506w	C337		(protein coding) hypothetical protein
PFC0515c	C344		(protein coding) hypothetical protein
PFC0055w	C35		(protein coding) hypothetical protein
PFC0520w	C351		(protein coding) 26S proteasome regulatory subunit S14
PFC0530w	C354		(protein coding) hypothetical protein
PFC0535w	C360		(protein coding) 60S ribosomal protein L26
PFC0540w	C365		(protein coding) hypothetical protein
PFC0545c	C367		(protein coding) hypothetical protein
PFC0550w	C370		(protein coding) hypothetical protein
PFC0555c	C373		(protein coding) hypothetical protein
PFC0555c	C374		(protein coding) hypothetical protein
PFC0560c	C379		(protein coding) hypothetical protein
PFC0060c	C38		(protein coding) Serine/threonine protein kinase
PFC0565w	C380		(protein coding) hypothetical protein
PFC0570c	C384		(protein coding) hypothetical protein
PFC0570c	C385	5_0(B5M58)[*];	(protein coding) hypothetical protein
PFC0571c	C386		(protein coding) hypothetical protein
PFC0571c	C388		(protein coding) hypothetical protein
PFC0575w	C394		(protein coding) hypothetical protein
PFC0065c	C40		(protein coding) alpha/beta hydrolase protein
PFC0070c	C41		(protein coding) hypothetical protein
PFC0580c	C413		(protein coding) hypothetical protein
PFC0581w	C416		(protein coding) hypothetical protein
PFC0581w	C417		(protein coding) hypothetical protein
PFC0590c	C418		(protein coding) hypothetical protein
PFC0590c	C419		(protein coding) hypothetical protein
PFC0600w	C422		(protein coding) hypothetical protein
PFC0605w	C423		(protein coding) hypothetical protein
PFC0615w	C427		(protein coding) hypothetical protein
PFC0630w	C429		(protein coding) hypothetical protein
PFC0075c	C43		(protein coding) hypothetical protein
PFC0635c	C430		(protein coding) translation initiation factor E4
PFC0645w	C436		(protein coding) hypothetical protein
PFC0650w	C439		(protein coding) hypothetical protein
PFC0670c	C441		(protein coding) hypothetical protein
PFC0675c	C442		(protein coding) hypothetical protein
PFC0680w	C445		(protein coding) hypothetical protein
PFC0685w	C446		(protein coding) hypothetical protein
PFC0695w	C448	5_65.9(MD)[*];	(protein coding) hypothetical protein
PFC0695w	C449		(protein coding) hypothetical protein
PFC0700c	C451	5_65.9(MD)[**];	(protein coding) hypothetical protein
PFC0701w	C453		(protein coding) hypothetical protein
PFC0705c	C458		(protein coding) hypothetical protein
PFC0080c	C46		(protein coding) hypothetical protein
PFC0710w	C465		(protein coding) inorganic pyrophosphatase
PFC0715c	C470		(protein coding) hypothetical protein
PFC0720w	C472		(protein coding) hypothetical protein
PFC0725c	C474		(protein coding) transporter
PFC0730w	C488		(protein coding) conserved protein
PFC0725c	C489		(protein coding) transporter
PFC0085c	C49		(protein coding) hypothetical protein
PFC0725c	C492		(protein coding) transporter
PFC0740c	C493		(protein coding) binding protein
PFC0745c	C497		(protein coding) proteasome component C8
PFC0745c	C498		(protein coding) proteasome component C8
PFC0750w	C500		(protein coding) hypothetical protein
PFC0745c	C502		(protein coding) proteasome component C8
PFC0755c	C504		(protein coding) protein kinase
PFC0750w	C505		(protein coding) hypothetical protein
PFC0760c	C506		(protein coding) hypothetical protein
PFC0765c	C507		(protein coding) hypothetical protein
PFC0770c	C510		(protein coding) kinesin-related protein
PFC0775w	C515		(protein coding) 40S ribosomal protein S11
PFC0785c	C523		(protein coding) proteasome regulatory protein
PFC0790w	C524		(protein coding) hypothetical protein
PFC0795w	C525	5_68.8(C5M28)[**];	(protein coding) hypothetical protein
PFC0191c	pPFC0191c_111		(protein coding) hypothetical protein
PFC0800w	C526		(protein coding) band 7-related protein
PFC0805w	C527		(protein coding) DNA-directed RNA polymerase II
PFC0810c	C528		(protein coding) hypothetical protein
PFC0095c	C53		(protein coding) hypothetical protein
PFC0815c	C532	5_68.8(C5M28)[**];	(protein coding) hypothetical protein
PFC0815c	C535	5_68.8(C5M28)[*];	(protein coding) hypothetical protein
PFC0820w	C538		(protein coding) hypothetical protein
PFC0815c	C539		(protein coding) hypothetical protein
PFC0090w	C54		(protein coding) hypothetical protein
PFC0825c	C540		(protein coding) cleavage and polyadenylation specificity factor protein
PFC0830w	C541		(protein coding) trophozoite stage antigen
PFC0831w	C554	5_68.8(C5M28)[*];	(protein coding) triosephophate isomerase
PFC0835c	C557		(protein coding) hypothetical protein
PFC0840w	C558		(protein coding) P-type ATPase
PFC0845c	C559		(protein coding) ubiquitin--protein ligase
PFC0100c	C56		(protein coding) regulatory protein
PFC0850c	C563		(protein coding) hypothetical protein
PFC0855w	C565	14_0(C14M48)[*];	(protein coding) ubiquitin-conjugating enzyme
PFC0855w	C568		(protein coding) ubiquitin-conjugating enzyme
PFC0860w	C569		(protein coding) kinesin
PFC0865w	C574		(protein coding) RNA-binding protein
PFC0870w	C578		(protein coding) elongation factor 1 (EF-1)
PFC0875w	C582		(protein coding) transporter
PFC0880c	C583		(protein coding) hypothetical protein
PFC0885c	C584		(protein coding) hypothetical protein
PFC0886w	C588		(protein coding) hypothetical protein
PFC0105w	C59	5_11.4(TBP)[*];	(protein coding) serine/threonine protein kinase
PFC0890w	C591		(protein coding) vesicle transport protein
PFC0885c	C593		(protein coding) hypothetical protein
PFC0895w	C597		(protein coding) hypothetical protein
PFC0900w	C598		(protein coding) T-complex protein 1 epsilon subunit
PFC0910w	C600		(protein coding) hypothetical protein
PFC0911c	C602		(protein coding) hypothetical protein
PFC0912w	C604		(protein coding) hypothetical protein
PFC0915w	C608		(protein coding) ATP-dependent RNA helicase
PFC0920w	C611		(protein coding) histone H2A variant
PFC0925w	C614		(protein coding) hypothetical protein
PFC0930c	C624		(protein coding) hypothetical protein
PFC0940c	C625		(protein coding) hypothetical protein
PFC0940c	C626	5_68.8(C5M28)[*];	(protein coding) hypothetical protein
PFC0945w	C630		(protein coding) protein kinase
PFC0950c	C631		(protein coding) peptidase
PFC0960c	C637		(protein coding) hypothetical protein
PFC0955w	C638		(protein coding) ATP-dependent RNA helicase
PFC0965w	C641		(protein coding) hypothetical protein
PFC0970w	C645	13_41.2(C6[*];	(protein coding) hypothetical protein
PFC0970w	C646		(protein coding) hypothetical protein
PFC0970w	C648		(protein coding) hypothetical protein
PFC0975c	C649		(protein coding) PFCYP19
PFC0980c	C650		(protein coding) mRNA capping enzyme
PFC0990c	C657		(protein coding) hypothetical protein
PFC0990c	C662		(protein coding) hypothetical protein
PFC0995c	C663		(protein coding) diacylglycerol O-acyltransferase
PFC0970w	C664		(protein coding) hypothetical protein
PFC1000w	C665	11_71.7(TA82)[*];	(protein coding) hypothetical protein
PFC1005c	C666		(protein coding) HesB-like domain protein
PFC0115c	C67		(pseudogenic) erythrocyte membrane protein 1 (PfEMP1) pseudogene
PFC1010w	C670		(protein coding) hypothetical protein
PFC1010w	C672		(protein coding) hypothetical protein
PFC1011c	C674		(protein coding) hypothetical protein
PFC1015c	C676		(protein coding) hypothetical protein
PFC1015c	C677		(protein coding) hypothetical protein
PFC1020c	C679		(protein coding) 40S ribosomal protein S3A
PFC0115c	C68		(pseudogenic) erythrocyte membrane protein 1 (PfEMP1) pseudogene
PFC1025w	C681		(protein coding) F49C12.11-like protein
PFC1035w	C686		(protein coding) hypothetical protein
PFC1040w	C689		(protein coding) hypothetical protein
PFC0110w	C69		(protein coding) Cytoadherence linked asexual protein
PFC1050w	C693		(protein coding) hypothetical protein
PFC1055w	C698		(protein coding) hypothetical protein
PFC1060c	C699		(protein coding) hypothetical protein
PFC1065w	C700		(protein coding) hypothetical protein
PFC1065w	C704		(protein coding) hypothetical protein
PFC0115c	C71		(pseudogenic) erythrocyte membrane protein 1 (PfEMP1) pseudogene
PFC1080c	C713		(protein coding) hypothetical protein
MAL7P1.183	C729	10_20.1(B7M69)[*];	(protein coding) hypothetical protein
PFC0115c	C73		(pseudogenic) erythrocyte membrane protein 1 (PfEMP1) pseudogene
PFC1115w	C731		(protein coding) RIFIN (3D7-rifT3-7)
PF11_0003	C735		(protein coding) hypothetical protein
PFC0115c	C74		(pseudogenic) erythrocyte membrane protein 1 (PfEMP1) pseudogene
PFB1055c	C743		(protein coding) erythrocyte membrane protein 1 (PfEMP1)
PFC0115c	C75	3_14.3(C3M85)[**];	(pseudogenic) erythrocyte membrane protein 1 (PfEMP1) pseudogene
PFC0120w	C76	3_0(C3M73)[**];	(protein coding) Cytoadherence linked asexual protein
PFC0125w	C83		(protein coding) ABC transporter
PFC0126c	C85		(protein coding) hypothetical protein
PFC0130c	C87		(protein coding) hypothetical protein
PFC0005w	C9	7_26(PE45B)[**];	(protein coding) PfEMP1
PFC0140c	C96	8_40.3(BM16)[*];	(protein coding) N-ethylmaleimide-sensitive fusion protein
PFC0145c	C97		(protein coding) hypothetical protein
PFC0360w	pPFC0360w_45		(protein coding) hypothetical protein
PFC0371w	pPFC0371w_60		(protein coding) hypothetical protein
PFC0445w	pPFC0445w_93	5_68.8(C5M28)[**];	(protein coding) hypothetical protein
PFC0582c	pPFC0582c_345	5_20(TA42)[*];	(protein coding) hypothetical protein
PFC0615w	pPFC0615w_900		(protein coding) hypothetical protein
PFC0625w	pPFC0625w_1155		(protein coding) hypothetical protein
PFC0320w	oPFC0747		(protein coding) hypothetical protein
PFC0220w	oPFC0748		(protein coding) hypothetical protein
PFC0350c	oPFC0749		(protein coding) T-complex protein eta subunit
PFC0805w	oPFC0750		(protein coding) DNA-directed RNA polymerase II
PFC0745c	oPFC0751	5_68.8(C5M28)[*];	(protein coding) proteasome component C8
PFC0695w	oPFC0752		(protein coding) hypothetical protein
PFC0685w	oPFC0753		(protein coding) hypothetical protein
PFC0265c	oPFC0754		(protein coding) hypothetical protein
PFC0875w	oPFC0755		(protein coding) transporter
PFC0260w	oPFC0756		(protein coding) hypothetical protein
PFC0930c	oPFC0757		(protein coding) hypothetical protein
PFC0700c	oPFC0758		(protein coding) hypothetical protein
PFC0410w	oPFC0759		(protein coding) rat BRAIN protein-like
PFC0180c	oPFC0763		(protein coding) membrane skeletal protein
PFC0865w	oPFC0764		(protein coding) RNA-binding protein
PFC0581w	oPFC0765		(protein coding) hypothetical protein
PFC0495w	oPFC0767	2_8.6(C2M30)[*];	(protein coding) aspartyl protease
PFC0506w	oPFC0768		(protein coding) hypothetical protein
PFC0970w	oPFC0770	3_74.8(C3M14)[*];	(protein coding) hypothetical protein
PFC0120w	oPFC0772	3_0(C3M73)[**];	(protein coding) Cytoadherence linked asexual protein
PFC0590c	oPFC0773		(protein coding) hypothetical protein
PFC0195w	oPFC0774		(protein coding) hypothetical protein
PFC0912w	oPFC0775		(protein coding) hypothetical protein
PFC0115c	oPFC0776		(pseudogenic) erythrocyte membrane protein 1 (PfEMP1) pseudogene
PFC0855w	pPFC0855w_391		(protein coding) ubiquitin-conjugating enzyme
PFC1016w	pPFC1016w_254		(protein coding) hypothetical protein
pfcrt_1	ppfcrt_1_92		hypothetical protein
pfcrt_2	ppfcrt_2_377		hypothetical protein
pfcrt_3	ppfcrt_3_552		hypothetical protein
pfcrt_4	ppfcrt_4_668		hypothetical protein
pfcrt_6	ppfcrt_6_824		hypothetical protein
pfcrt_7	ppfcrt_7_1115		hypothetical protein
PFF1470c	D10917_2		(protein coding) DNA polymerase epsilon
PFI1135c	D11621_1		(protein coding) hypothetical protein
MAL7P1.12	D11687_1		(protein coding) erythrocyte membrane-associated antigen
PFD0915w	D12635_11		(protein coding) hypothetical protein
PFD0920w	D12635_14		(protein coding) hypothetical protein
PFD0895c	D12635_18		(protein coding) Bet3 transport protein
PFD0900w	D12635_2		(protein coding) hypothetical protein
PFD0925w	D12635_21		(protein coding) hypothetical protein
PFD0935c	D12635_24		(protein coding) hypothetical protein
PFD0940w	D12635_25		(protein coding) hypothetical protein
PFD0905w	D12635_3		(protein coding) hypothetical protein
PFD0940w	D12635_31		(protein coding) hypothetical protein
PFD0945c	D12635_33		(protein coding) hypothetical protein
PFD0950w	D12635_36		(protein coding) ran binding protein 1
PFD0955w	D12635_37		(protein coding) hypothetical protein
PFD0960c	D12635_38	4_54.6(C4M24)[*];	(protein coding) ribosomal protein L7Ae-related protein
PFD0965w	D12635_39		hypothetical protein
PFD0965w	D12635_45		hypothetical protein
PFD0970c	D12635_47		(protein coding) hypothetical protein
PFD0975w	D12635_48		(protein coding) ROI kinase-like protein
PFD0980w	D12635_50		(protein coding) holo-(acyl-carrier protein) synthase
PFD0910w	D12635_6	5_68.8(C5M28)[*];	(protein coding) hypothetical protein
PFD0895c	D12635_8		(protein coding) Bet3 transport protein
PF10_0026	D12661_1		(protein coding) hypothetical protein
PFD0040c	pPFD0040c_768		(protein coding) RIFIN
PFE0445c	D13568_1		(protein coding) SNAP protein (soluble N-ethylmaleimide-sensitive factor Attachment Protein)
PFE0445c	D13568_2		(protein coding) SNAP protein (soluble N-ethylmaleimide-sensitive factor Attachment Protein)
PFF0250w	D13582_1		(protein coding) RNA binding protein
PFB0315w	D1479_1		(protein coding) 41 kDa antigen
PF13_0321	D14952_1		(protein coding) hypothetical protein
PFD1145c	D15909_10		(protein coding) hypothetical protein
PFD1130w	D15909_2		(protein coding) hypothetical protein
PFD1135c	D15909_4		(protein coding) hypothetical protein
PFD1135c	D15909_5		(protein coding) hypothetical protein
PFD1140w	D15909_8		(protein coding) hypothetical protein
PFD1210w	D16430_1		(protein coding) hypothetical protein
PFD1200c	D16430_2		(protein coding) hypothetical protein
PFD0145c	D16785_17		(protein coding) hypothetical protein
PFD1110w	D16785_2		(protein coding) hypothetical protein
PFD1070w	D16785_20		(protein coding) eukaryotic initiation factor
PFD1065c	D16785_21		(protein coding) hypothetical protein
PFD1060w	D16785_23		(protein coding) u5 small nuclear ribonucleoprotein-specific protein
PFD1050w	D16785_26		(protein coding) alpha-tubulin ii
PFD1110w	D16785_3		(protein coding) hypothetical protein
PFD1045c	D16785_31		(protein coding) erythrocyte membrane-associated antigen
PFD1015w	D16785_33		(protein coding) hypothetical protein
PFD1045c	D16785_35		(protein coding) erythrocyte membrane-associated antigen
PFD1015w	D16785_36		(protein coding) hypothetical protein
PFD1035w	D16785_38	4_40.2(C4M19)[*];	(protein coding) steroid dehydrogenase kik-i
PFD1110w	D16785_4		(protein coding) hypothetical protein
PFD1105w	D16785_5		(protein coding) hypothetical protein
PFD1100c	D16785_6		(protein coding) hypothetical protein
PFD1095w	D16785_7		(protein coding) hypothetical protein
PFD1100c	D16785_8		(protein coding) hypothetical protein
PFD1095w	D16785_9		(protein coding) hypothetical protein
PFD0605c	D17715_10		(protein coding) hypothetical protein
PFD0375w	D17715_104		(protein coding) hypothetical protein
PFD0367w	D17715_105	10_31.6(TA111)[*];	(protein coding) hypothetical protein
PFD0365c	D17715_109		(protein coding) hypothetical protein
PFD0360w	D17715_110		(protein coding) hypothetical protein
PFD0350w	D17715_111		(protein coding) hypothetical protein
PFD0355c	D17715_112		(protein coding) hypothetical protein
PFD0350w	D17715_117		(protein coding) hypothetical protein
PFD0595w	D17715_12		(protein coding) hypothetical protein
PFD0355c	D17715_121		(protein coding) hypothetical protein
PFD0345c	D17715_124		(protein coding) hypothetical protein
PFD0340c	D17715_125		(protein coding) hypothetical protein
PFD0590c	D17715_13		(protein coding) DNA polymerase alpha
PFD0335c	D17715_132		(protein coding) hypothetical protein
PFD0330w	D17715_134		(protein coding) hypothetical protein
PFD0330w	D17715_136		(protein coding) hypothetical protein
PFD0330w	D17715_138		(protein coding) hypothetical protein
PFD0330w	D17715_139		(protein coding) hypothetical protein
PFD0330w	D17715_140		(protein coding) hypothetical protein
PFD0325w	D17715_142	5_68.8(C5M28)[*];	(protein coding) hypothetical protein
PFD0585c	D17715_15		(protein coding) hypothetical protein
PFD0580c	D17715_16		(protein coding) hypothetical protein
PFD0565c	D17715_17		(protein coding) RNA helicase
PFD0560w	D17715_19		(protein coding) hypothetical protein
PFD0555c	D17715_20		(protein coding) hypothetical protein
PFD0550c	D17715_22		(protein coding) hypothetical protein
PFD0545w	D17715_23	5_0(B5M58)[**];	(protein coding) hypothetical protein
PFD0540c	D17715_25		(protein coding) hypothetical protein
PFD0535w	D17715_26		(protein coding) hypothetical protein
PFD0530c	D17715_27		(protein coding) Hypothetical GTP-binding protein
PFD0525w	D17715_28		(protein coding) hypothetical protein
PFD0515w	D17715_31		(protein coding) exosome complex exonuclease rrp4
PFD0520c	D17715_32		(protein coding) hypothetical protein
chr4-tRNA-Ser-1	D17715_36		hypothetical protein
PFD0510c	D17715_37		hypothetical protein
PFD0495c	D17715_38	5_0(B5M58)[**];	(protein coding) hypothetical protein
PFD0487c	D17715_40		(protein coding) actin-like protein
PFD0485w	D17715_44		(protein coding) hypothetical protein
PFD0480w	D17715_45		(protein coding) hypothetical protein
PFD0470c	D17715_47		(protein coding) replication factor a protein
PFD0470c	D17715_49		(protein coding) replication factor a protein
MAL7P1.39	D17715_5	4_11.6(Pf9605)[*];	(protein coding) hypothetical protein
PFD0465c	D17715_50		(protein coding) hypothetical protein
PFD0465c	D17715_51		(protein coding) hypothetical protein
PFD0460c	D17715_55		(protein coding) hypothetical protein
PFD0455w	D17715_56		(protein coding) ribosomal processing protein
PFD0445c	D17715_61	3_0(C3M73)[*];	(protein coding) hypothetical protein
PFD0440w	D17715_64		(protein coding) hypothetical protein
PFD0440w	D17715_67		(protein coding) hypothetical protein
PFD0435c	D17715_68		(protein coding) hypothetical protein
PFD0615c	D17715_7	4_25.9(C4M78)[*];	(protein coding) erythrocyte membrane protein 1 (PfEMP1)
PFD0430c	D17715_71		(protein coding) hypothetical protein
PFD0425w	D17715_76		(protein coding) hypothetical protein
PFD0430c	D17715_78	5_68.8(C5M28)[*];	(protein coding) hypothetical protein
PFD0425w	D17715_80		(protein coding) hypothetical protein
PFD0420c	D17715_81		(protein coding) flap exonuclease
PFD0415c	D17715_85		(protein coding) hypothetical protein
PFD0410c	D17715_89		hypothetical protein
PFD0405c	D17715_91	3_0(C3M73)[*];	(protein coding) hypothetical protein
PFD0400w	D17715_92		(protein coding) hypothetical protein
PFD0155c	pPFD0155c_177		(protein coding) hypothetical protein
PFD0395c	D17715_93		(protein coding) hypothetical protein
PFD0395c	D17715_94		(protein coding) hypothetical protein
PFD0385c	D17715_95		(protein coding) AAA family ATPase
PFD0385w	D17715_96		(protein coding) hypothetical protein
PFD0595w	D20012_2		(protein coding) hypothetical protein
PFB0655c	D21102_1		(protein coding) hypothetical protein
PFD0655w	D23156_10	5_65.9(MD)[**];	(pseudogenic) erythrocyte membrane protein 1 (PfEMP1) pseudogene
PFD0655w	D23156_12		(pseudogenic) erythrocyte membrane protein 1 (PfEMP1) pseudogene
PFD0655w	D23156_13		(pseudogenic) erythrocyte membrane protein 1 (PfEMP1) pseudogene
PFD0660w	D23156_15		(protein coding) phosphoglycerate mutase
PFD0670c	D23156_20		(protein coding) hypothetical protein
PFD0675w	D23156_21		(protein coding) ribosomal protein l10
PFD0655c	D23156_23		(protein coding) ubiquitin carboxyl-terminal hydrolase a
PFD0685c	D23156_27		(protein coding) chromosome associated protein
PFD0685c	D23156_33		(protein coding) chromosome associated protein
PFD0685c	D23156_40		(protein coding) chromosome associated protein
PFD0690c	D23156_45		(protein coding) hypothetical protein
PF11_0004	D2337_1		(protein coding) hypothetical protein
PFD0380c	D24918_1		(protein coding) hypothetical protein
PFB0420w	D25758_1		(protein coding) 2C-methyl-D-erythritol 2
PF08_0057	D2648_1		(protein coding) hypothetical protein
PFF1365c	D27403_1	5_65.9(MD)[*];8_40.3(BM16)[*];	(protein coding) hypothetical protein
PFD1180w	D27953_2		(protein coding) trophozoite antigen r45-like protein
PFD1175w	D27953_4		(protein coding) Plasmodium falciparum trophozoite antigen r45-like protein
PFB0190c	D3172_1		(protein coding) hypothetical protein
PF10_0322	D32606_1		(protein coding) S-adenosylmethionine decarboxylase-ornithine decarboxylase
PF10_0323	D32606_3		(protein coding) hypothetical protein
PFD1110w	D32679_1		(protein coding) hypothetical protein
PFD1120c	D32679_5		(protein coding) integral membrane protein
PFD0675w	D33539_1		(protein coding) ribosomal protein l10
PFD0700c	D33539_10		(protein coding) RNA binding protein
PFD0870w	D33539_100		(protein coding) hypothetical protein
PFD0870w	D33539_102		(protein coding) hypothetical protein
PFD0870w	D33539_108		(protein coding) hypothetical protein
PFD0875c	D33539_109		(protein coding) hypothetical protein
PFD0695w	D33539_14	3_8.6(C3M40)[*];	(protein coding) hypothetical protein
PFD0705c	D33539_15		(protein coding) hypothetical protein
PFD0710w	D33539_16		(protein coding) GTP-binding protein
PFD0715c	D33539_17	8_91.8(BM62)[*];	(protein coding) hypothetical protein
PFD0720w	D33539_20	7_17.3(1H)[*];	(protein coding) hypothetical protein
PFD0725c	D33539_21		(protein coding) arsenical pump-driving ATPase
PFD0730w	D33539_23		(protein coding) hypothetical protein
PF14_0531	D33539_24		(protein coding) hypothetical protein
PFD0740w	D33539_26		(protein coding) Plasmodium falciparum protein kinase
PFD0745c	D33539_28		(protein coding) nonclathrin coat protein zeta2-cop-related protein
PFD0750w	D33539_29		(protein coding) nuclear cap-binding protein
PFD0695w	D33539_3		(protein coding) hypothetical protein
PFD0750w	D33539_31		(protein coding) nuclear cap-binding protein
PFD0755c	D33539_32		(protein coding) adenylate kinase 1
PFD0760c	D33539_33		(protein coding) hypothetical protein
PFD0765w	D33539_35	13_52.7(C13M87)[*];13_87.2(C14M83)[*];	(protein coding) RING finger protein
PFD0770c	D33539_37		(protein coding) ribosomal protein l15
PFD0765w	D33539_40		(protein coding) RING finger protein
PFD0775c	D33539_41		(protein coding) hypothetical RNA binding protein
PFD0780w	D33539_47	9_48.9(BM67)[*];	(protein coding) glutamyl-tRNA(Gln) amidotransferase subunit A
PFD0785c	D33539_48		(protein coding) hypothetical protein
PFD0790c	D33539_49	5_68.8(C5M28)[*];	(protein coding) DNA replication licensing factor
PFD0700c	D33539_5		(protein coding) RNA binding protein
PFD0800c	D33539_56		(protein coding) hypothetical protein
PFD0275w	pPFD0275w_26		(protein coding) secy-independent transporter protein
PFD0805w	D33539_61		(protein coding) prohibitin-like protein
PFD0800c	D33539_63		(protein coding) hypothetical protein
PFD0810w	D33539_64		(protein coding) small GTP-binding protein sar1
PFD0815c	D33539_66		(protein coding) hypothetical protein
PFD0815c	D33539_68		(protein coding) hypothetical protein
PFD0820w	D33539_69		(protein coding) hypothetical protein
PFD0820w	D33539_70		(protein coding) hypothetical protein
PFD0825c	D33539_74		(protein coding) RNA-binding protein of pumilio/mpt5 family
PFD0830w	D33539_76		(protein coding) bifunctional dihydrofolate reductase-thymidylate synthase
PFD0835c	D33539_83		(protein coding) hypothetical protein
PFD0845w	D33539_85		hypothetical protein
PFD0855c	D33539_86		(protein coding) hypothetical protein
PFD0855c	D33539_87		(protein coding) hypothetical protein
PFD0860w	D33539_95	5_68.8(C5M28)[**];	(protein coding) hypothetical protein
PFD0865c	D33539_96		(protein coding) cdc2-related protein kinase 1
PFD0870w	D33539_97		(protein coding) hypothetical protein
PFD0865c	D33539_99		(protein coding) cdc2-related protein kinase 1
PF10_0325	D33564_2		(protein coding) hypothetical protein
PFL0130c	D33675_1		(protein coding) hypothetical protein
coxIII	D34599_1		hypothetical protein
PFD0985w	D34646_1		(protein coding) hypothetical protein
PFI0890c	D34860_1		(protein coding) large ribosomal subunit protein L3
PFD1170c	D34948_1		(protein coding) RESA-like protein
PFD1170c	D34948_2		(protein coding) RESA-like protein
PFD1165w	D34948_3		(protein coding) protein kinase
PFC0780w	D35152_1		(protein coding) hypothetical protein
PF07_0032	D35303_1		(protein coding) Cg8 protein
PFD0315c	pPFD0315c_30		(protein coding) hypothetical protein
PFE0095c	D3593_1		(protein coding) hypothetical protein
PFB0640c	D36666_4		(protein coding) hypothetical protein
PFD0045c	D37405_1		(protein coding) RIFIN
PF10_0313	D38761_3		(protein coding) hypothetical protein
PF10_0311	D38761_4		(protein coding) hypothetical protein
PFD0105c	D40381_1		(protein coding) SURFIN
PFD0970c	D4043_1		(protein coding) hypothetical protein
PFD0990w	D4043_2		(protein coding) ribosome recycling factor
PFD0985w	D4043_3	5_11.4(TBP)[*];	(protein coding) hypothetical protein
PFC1070c	D40450_1		(pseudogenic) VARC pseudogene
PFD0030c	D42243_17	12_110(BM11)[*];	(protein coding) RIFIN
PFD0045c	D42243_23		(protein coding) RIFIN
PFD0060w	D42243_31	7_0(B5M100)[**];	(protein coding) RIFIN
PFD0065w	D42243_36		(pseudogenic) STEVOR pseudogene
PFD0070c	D42243_37		(protein coding) RIFIN
PFD0070c	D42243_38		(protein coding) RIFIN
PFD0075w	D42243_39		(protein coding) hypothetical protein
PFD0080c	D42243_42		(protein coding) hypothetical protein
PFD0085c	D42243_44		(protein coding) ATP-dept. acyl-coa synthetase
PFD0090c	D42243_45		(protein coding) hypothetical protein
PF08_0141	D42243_6		(protein coding) erythrocyte membrane protein 1 (PfEMP1)
MAL8P1.23	D42356_1		(protein coding) ubiquitin-protein ligase 1
PFE1635w	D42715_1		(pseudogenic) RIF pseudogene
PFD1215w	D42954_1		(protein coding) hypothetical protein
PFA0760w	D42954_16		(protein coding) RIFIN
PFD1220c	D42954_2	4_80.5(C4M20)[**];	(protein coding) STEVOR
PFD1235w	D42954_7	4_17.3(C4M47)[*];11_108.9(C12M110)[*];	(protein coding) erythrocyte membrane protein 1 (PfEMP1)
PF11_0007	D42954_8		(protein coding) erythrocyte membrane protein 1 (PfEMP1)
PF10_0009	D44388_1		(pseudogenic) pseudogene
PF10_0157	D4619_1		(protein coding) hypothetical protein
PFF0265c	D4722_1		(protein coding) calcium-binding protein
PFC0730w	D47995_1		(protein coding) conserved protein
PFC0825c	D48327_1		(protein coding) cleavage and polyadenylation specificity factor protein
PFD0225w	D49176_1		(protein coding) hypothetical protein
PFD0240c	D49176_11	5_65.9(MD)[*];	(protein coding) hypothetical protein
PFD0245c	D49176_14		(protein coding) ATP-dependant RNA helicae-like protein
PFD0250c	D49176_20		(protein coding) hypothetical protein
PFD0255w	D49176_26	5_68.8(C5M28)[*];	(protein coding) ag-1 blood stage membrane protein homologue
PFD0255w	D49176_27	5_68.8(C5M28)[*];	(protein coding) ag-1 blood stage membrane protein homologue
PFD0260c	D49176_29		(protein coding) sequestrin
PFD0225w	D49176_3		(protein coding) hypothetical protein
PFD0265w	D49176_31		(protein coding) pre-mRNA splicing factor
PFD0270c	D49176_32		(protein coding) hypothetical protein
PFD0280w	D49176_35		(protein coding) hypothetical protein
PFD0285c	D49176_36	10_80.2(B7M19)[**];	(protein coding) lysine decarboxylase
PFD0290w	D49176_37		(protein coding) hypothetical protein
PFD0295c	D49176_39		(protein coding) hypothetical protein
PFD0305c	D49176_43		(protein coding) vacuolar ATP synthase subunit b
PFD0300w	D49176_44		(protein coding) hypothetical protein
PFD0310w	D49176_46		(protein coding) sexual stage-specific protein precursor
PFD0310w	D49176_53		(protein coding) sexual stage-specific protein precursor
PFD0310w	D49176_57		(protein coding) sexual stage-specific protein precursor
PFD0230c	D49176_6		(protein coding) protease
PFD0320c	D49176_61		(protein coding) hypothetical protein
PFD0310w	D49176_65		(protein coding) sexual stage-specific protein precursor
PFD0320c	D49176_67		(protein coding) hypothetical protein
PFD0230c	D49176_7		(protein coding) protease
PFD0235c	D49176_8		(protein coding) hypothetical protein
PFD0110w	D49942_10		(pseudogenic) normocyte-binding protein 1
PFD0095c	D49942_2		(protein coding) hypothetical protein
PFD0100c	D49942_3		(protein coding) SURFIN
PFD0100c	D49942_4	7_17.3(1H)[*];	(protein coding) SURFIN
PFD0105c	D49942_6		(protein coding) SURFIN
PFD0110w	D49942_8	5_65.9(MD)[*];	(pseudogenic) normocyte-binding protein 1
PFD0110w	D49942_9		(pseudogenic) normocyte-binding protein 1
PFB0800c	D50936_1		(protein coding) hypothetical protein
PFE1360c	D5159_1		(protein coding) methionine aminopeptidase
PFE1625c	D51731_2		(pseudogenic) erythrocyte membrane protein 1 (PfEMP1) pseudogene
MAL7P1.145	D52830_1		(protein coding) hypothetical protein
PFD1025w	D53677_9		(pseudogenic) erythrocyte membrane protein 1 (PfEMP1)-like pseudogene
PFE0715w	D53895_2		(protein coding) asparagine -- tRNA ligase
PFE0730c	D53895_3		(protein coding) ribose 5-phosphate epimerase
PFE0920c	D54177_1		(protein coding) cyclin2 related protein
PFE1265w	D54346_2		(protein coding) G-protein coupled receptor
PFE1275c	D54346_3		(protein coding) RNA methyltransferase
MAL8P1.139	D55287_1		(protein coding) integral membrane protein
PF10_0316	D56259_1		(protein coding) phosphatidyl inositol glycan
PFI1290w	D56327_1		(protein coding) protein kinase
PF08_0107	D56400_4		(protein coding) erythrocyte membrane protein 1 (PfEMP1)
PFI1520w	D56470_1		(protein coding) hypothetical protein
PFI1520w	D56470_2		(protein coding) hypothetical protein
PFL1955w	D56736_1	12_109(C12M81)[*];	(protein coding) erythrocyte membrane protein 1 (PfEMP1)
PFF0880c	D56950_2		(protein coding) hypothetical protein
PFE1615c	D57574_1		(protein coding) hypothetical protein
PFF1260c	D5782_1		(protein coding) hypothetical protein
PFF1255w	D5782_2		(protein coding) hypothetical protein
PFF0355c	D61276_1		(protein coding) hypothetical protein
PFF1365c	D61496_1	7_20.2(2H)[*];	(protein coding) hypothetical protein
PFD0110w	D6287_1		(pseudogenic) normocyte-binding protein 1
PFD0135w	D6287_10	5_65.9(MD)[*];	(pseudogenic) erythrocyte membrane protein 1 (PfEMP1) pseudogene
PFD0135w	D6287_13		(pseudogenic) erythrocyte membrane protein 1 (PfEMP1) pseudogene
PFD0135w	D6287_15		(pseudogenic) erythrocyte membrane protein 1 (PfEMP1) pseudogene
PFD0145c	D6287_21		(protein coding) hypothetical protein
PFD0150w	D6287_22		(protein coding) hypothetical protein
PFD0160w	D6287_27		(protein coding) hypothetical protein
PFD0170c	D6287_30		(protein coding) hypothetical protein
PFD0175c	D6287_31		(protein coding) hypothetical protein
PFD0180c	D6287_38		(protein coding) CGI-201 protein
PFD0185c	D6287_49		(protein coding) hypothetical protein
PFD0200c	D6287_56		(protein coding) hypothetical protein
PFD0125c	D6287_6		(protein coding) STEVOR
PFD0200c	D6287_61		(protein coding) hypothetical protein
PFD0205c	D6287_62		(protein coding) hypothetical protein
PFD0210c	D6287_63	5_5.7(C5M15)[*];	(protein coding) pbs36 homologue
PFD0210c	D6287_64		(protein coding) pbs36 homologue
PFD0215c	D6287_69		(protein coding) pf52 protein
PFD0225w	D6287_70		(protein coding) hypothetical protein
PFD0385w	D63068_1		(protein coding) hypothetical protein
PFF1580c	D63903_1	5_48.7(C5M3)[*];8_66.1(B7M31)[*];	(protein coding) erythrocyte membrane protein 1 (PfEMP1)
PFD0115c	D64289_1		(protein coding) hypothetical protein
PFE1425c	D65681_1		(protein coding) hypothetical protein
PFD1150c	D6681_1		(protein coding) hypothetical protein
PFD1155w	D6681_10		(protein coding) erythrocyte binding antigen
PFD1150c	D6681_2		(protein coding) hypothetical protein
PFD1140w	D6681_3		(protein coding) hypothetical protein
PFD0965w	D7257_1		hypothetical protein
MAL7P1.66	D7726_1	7_20.2(2H)[*];	(protein coding) hypothetical protein
PFE0650c	D8125_1	7_20.2(2H)[*];	(protein coding) hypothetical protein
PFD0880w	D8137_1		(protein coding) hypothetical protein
PFD0260c	D8400_1		(protein coding) sequestrin
PFC0680w	D8964_2		(protein coding) hypothetical protein
PFD0890w	pPFD0890w_97		(protein coding) hypothetical protein
PFD1030c	pPFD1030c_1680		(protein coding) hypothetical protein
PFD1195c	pPFD1195c_87		(protein coding) hypothetical protein
PFD1200c	pPFD1200c_505	4_74.7(B5M51)[*];	(protein coding) hypothetical protein
PFD1225w	pPFD1225w_77		hypothetical protein
PFD0830w	oPFD66954		(protein coding) bifunctional dihydrofolate reductase-thymidylate synthase
PFD0560w	oPFD66955		(protein coding) hypothetical protein
PFD0515w	oPFD66956		(protein coding) exosome complex exonuclease rrp4
PFD0430c	oPFD66957		(protein coding) hypothetical protein
PFD0310w	oPFD66958		(protein coding) sexual stage-specific protein precursor
PFD0525w	oPFD66959		(protein coding) hypothetical protein
PFD0510c	oPFD66960		hypothetical protein
PFD0445c	oPFD66961		(protein coding) hypothetical protein
PFD0590c	oPFD66962		(protein coding) DNA polymerase alpha
PFD0565c	oPFD66963	4_5.8(C4M32)[**];	(protein coding) RNA helicase
PFD0465c	oPFD66964		(protein coding) hypothetical protein
PFD0610w	oPFD66965		(protein coding) hypothetical protein
PFD0580c	oPFD66966		(protein coding) hypothetical protein
PFD0615c	oPFD66968	4_25.9(C4M78)[*];	(protein coding) erythrocyte membrane protein 1 (PfEMP1)
PFD0367w	oPFD66969		(protein coding) hypothetical protein
PFD0440w	oPFD66970		(protein coding) hypothetical protein
PFD0010w	oPFD66971	6_103.4(B5M110)[*];	hypothetical protein
PFD1020c	oPFD66972		(protein coding) RIFIN
PFB0025c	oPFD66974		(protein coding) stevor
PFD1175w	oPFD66975		(protein coding) Plasmodium falciparum trophozoite antigen r45-like protein
PFD1240w	oPFD66976		(protein coding) RIFIN
PFD1010w	oPFD66978		(protein coding) RIFIN
PFD1025w	oPFD66979		(pseudogenic) erythrocyte membrane protein 1 (PfEMP1)-like pseudogene
PFD0050w	oPFD66980		(protein coding) RIFIN
PFD0015c	oPFD66982		(protein coding) RIFIN
PFD0310w	oPFD66984		(protein coding) sexual stage-specific protein precursor
PFD1220c	oPFD66985	4_74.7(B5M51)[**];	(protein coding) STEVOR
PFD0960c	oPFD66987		(protein coding) ribosomal protein L7Ae-related protein
PFD0635c	oPFD66988	7_26(PE45B)[**];	(protein coding) erythrocyte membrane protein 1 (PfEMP1)
PFD0135w	oPFD66989		(pseudogenic) erythrocyte membrane protein 1 (PfEMP1) pseudogene
PFD0255w	oPFD66990	5_68.8(C5M28)[*];7_28.9(pS90.30)[*];	(protein coding) ag-1 blood stage membrane protein homologue
PFD0950w	oPFD66991	5_68.8(C5M28)[*];	(protein coding) ran binding protein 1
PFD0255w	oPFD66992	5_68.8(C5M28)[*];	(protein coding) ag-1 blood stage membrane protein homologue
PFD1035w	oPFD66993		(protein coding) steroid dehydrogenase kik-i
PFD0800c	oPFD66994		(protein coding) hypothetical protein
PFD0780w	oPFD66996		(protein coding) glutamyl-tRNA(Gln) amidotransferase subunit A
PFD0930w	oPFD66999		(protein coding) CGI-141 protein homolog
PFD1060w	oPFD67000		(protein coding) u5 small nuclear ribonucleoprotein-specific protein
PFD1120c	oPFD67001		(protein coding) integral membrane protein
PFD0685c	oPFD67003		(protein coding) chromosome associated protein
PFD0710w	oPFD67006		(protein coding) GTP-binding protein
PFD0655w	oPFD67007	5_65.9(MD)[*];	(pseudogenic) erythrocyte membrane protein 1 (PfEMP1) pseudogene
PFD0320c	oPFD67008	5_68.8(C5M28)[**];	(protein coding) hypothetical protein
PFD0235c	oPFD67010		(protein coding) hypothetical protein
PFD0070c	oPFD67011		(protein coding) RIFIN
PFD0655w	oPFD67012		(pseudogenic) erythrocyte membrane protein 1 (PfEMP1) pseudogene
PFD1140w	oPFD67013	13_155.9(C13M67)[**];	(protein coding) hypothetical protein
PFD1145c	oPFD67014		(protein coding) hypothetical protein
PFD0715c	oPFD67015	13_107.3(C14M106)[*];	(protein coding) hypothetical protein
PFD0945c	oPFD67016		(protein coding) hypothetical protein
PFE0975c	E10359_4		(protein coding) 40S ribosomal subunit protein S24
PFF1225c	E10705_1		(protein coding) DNA polymerase 1
PFE1140c	E10758_3		(protein coding) G10 protein
PFI0510c	E10857_1		(protein coding) hypothetical protein
PFE0305w	E1086_1		(protein coding) transcription initiation factor TFiid
MAL8P1.38	E10967_2		(protein coding) hypothetical protein
PFE1000c	E11054_1		(protein coding) hypothetical protein
PFE1000c	E11054_2		(protein coding) hypothetical protein
PFE0075c	E11111_1		(protein coding) rhoptry-associated protein 3
PFE1015c	E11147_1		(protein coding) hypothetical protein
PF11_0008	E11200_1		(protein coding) erythrocyte membrane protein 1 (PfEMP1)
PFE0570w	E11202_1		(protein coding) hypothetical protein
PFI0870w	E11286_1		(protein coding) hypothetical protein
PFE1120w	E11375_3	5_65.9(MD)[**];7_28.9(pS90.30)[**];	(protein coding) hypothetical protein
PFE0100w	E11514_1	5_68.8(C5M28)[**];	(protein coding) hypothetical protein
PFE1640w	E11579_1		(protein coding) erythrocyte membrane protein 1 (PfEMP1)
PFE0950c	E11659_1		(protein coding) hypothetical protein
PFE0960w	E11659_8		(protein coding) 50S ribosomal subunit protein L14
PFE1225w	E116_1	5_68.8(C5M28)[**];	(protein coding) 50S ribosomal subunit protein L12
PFE0440w	E11772_2		(protein coding) hypothetical protein
PFE1295c	E1197_1		(protein coding) hypothetical protein
PFE1300w	E1197_2		(protein coding) hypothetical protein
PFE1305c	E1197_6		(protein coding) hypothetical protein
PFE1300w	E1197_8		(protein coding) hypothetical protein
PFE1310c	E1197_9		(protein coding) hypothetical protein
PFE0050w	pPFE0050w_544		(protein coding) hypothetical protein
PFF0710w	E12152_1		(protein coding) hypothetical protein
PFE1365w	E12201_2		(protein coding) hypothetical protein
PFE1535w	E1220_1		(protein coding) hypothetical protein
PFE0120c	E12253_3		(protein coding) Merozoite Surface Protein 8
PFE0230w	E12266_1		(protein coding) hypothetical protein
PFE0240c	E12266_2		(protein coding) hypothetical protein
PFE0070w	E12394_2		(protein coding) interspersed repeat antigen
PFE0360c	E12445_1	3_0(C3M73)[*];	(protein coding) hypothetical protein
PFE0935c	E12599_2		(protein coding) RNA-binding protein
PFE0625w	E12756_1		(protein coding) GTPase
PFE1245w	E12852_1		(protein coding) zinc finger protein
PFL2405c	E12876_1		(protein coding) PFG377 protein
PFL2405c	E12876_2		(protein coding) PFG377 protein
PFE0770w	E12916_3		(protein coding) hypothetical protein
PFE1165c	E1297_3		(protein coding) hypothetical protein
PFE0165w	E13013_1		(protein coding) actin depolymerizing factor
PFE0940c	E13038_2		(protein coding) hypothetical protein
PFE0930w	E13038_3		(protein coding) hypothetical protein
PFE0950c	E13038_7		(protein coding) hypothetical protein
PFE0955w	E13038_9		(protein coding) hypothetical protein
MAL7P1.147	E13057_1		(protein coding) hypothetical protein
PFE0135w	E13140_1		(protein coding) hypothetical protein
PFE0140c	E13140_2	1_11.5(C1M20)[*];	(protein coding) hypothetical protein
PFE1350c	E13302_1		(protein coding) ubiquitin-conjugating enzyme
PFE1350c	E13302_3	5_25.8(C4M77)[*];	(protein coding) ubiquitin-conjugating enzyme
PFD1015c	E13349_2		(protein coding) erythrocyte membrane protein 1 (PfEMP1)
PFE1315w	E13365_1	5_68.8(C5M28)[*];	(protein coding) hypothetical protein
PFE1565w	E1341_1		(protein coding) hypothetical protein
PFF1365c	E13462_1		(protein coding) hypothetical protein
PFE1250w	E13599_1	5_68.8(C5M28)[*];	(protein coding) long-chain fatty acid CoA ligase
PFE1400c	E13603_1		(protein coding) beta adaptin protein
PFE0610c	E13777_2		(protein coding) CDK-activating kinase assembly factor
PFF1095w	E13810_1		(protein coding) leucyl-tRNA synthetase
PFE0150c	E14176_1		(protein coding) 4-diphosphocytidyl-2c-methyl-D-erythritol kinase (CMK)
PFE0145w	E14176_2		(protein coding) 50S ribosomal subunit protein L28
PF07_0061	E14323_1		(protein coding) hypothetical protein
PF07_0121	E14340_1		(protein coding) hypothetical protein
PFE0100w	E15083_1		(protein coding) hypothetical protein
PF07_0120	E15208_1		(protein coding) hypothetical protein
PFE1195w	E15250_1		(protein coding) karyopherin beta
PFE0040c	E15452_2		(protein coding) Mature parasite-infected erythrocyte surface antigen (MESA) or PfEMP2
PFE0190c	E15509_1	5_48.7(C5M3)[**];	(protein coding) hypothetical protein
PFE0175c	E15509_11		(protein coding) unconventional myosin pfm-b
PFE0170c	E15509_13		(protein coding) protein kinase
PFE0185c	E15509_4	5_0(B5M58)[**];5_25.8(C4M77)[*];	(protein coding) 60S ribosomal subunit protein L31
PFE0175c	E15509_5		(protein coding) unconventional myosin pfm-b
PFE0165w	E15509_9		(protein coding) actin depolymerizing factor
PF08_0111	E15548_1		(protein coding) hypothetical protein
PFE0570w	E15697_1		(protein coding) hypothetical protein
PF08_0126	E15771_1	6_80.3(B5M30)[*];	(protein coding) DNA repair protein rad54
PFE1105c	E15790_1	5_65.9(MD)[**];7_28.9(pS90.30)[**];14_152.2(C14M76)[*];	(protein coding) hypothetical protein
PF07_0040	E15896_1		(protein coding) lysophospholipase-like protein
PF07_0039	E15896_3		(protein coding) hypothetical protein
PFE0385w	E16122_2		(protein coding) hypothetical protein
PFE0380c	E16122_4	5_11.4(TBP)[*];	(protein coding) hypothetical protein
PFE0395c	E16122_5		(protein coding) hypothetical protein
PFE0060w	E16439_1		(protein coding) hypothetical protein
PFE0980c	E16452_1		(protein coding) hypothetical protein
PFE0125w	E16528_1		(protein coding) hypothetical protein
PFF0200c	E16757_1		(protein coding) hypothetical protein
PFE1200w	E16790_10		(protein coding) hypothetical protein
PFE1215c	E16790_2		(protein coding) developmentally regulated GTP-binding protein 1
PFE1210c	E16790_5		(protein coding) hypothetical protein
PFE1205c	E16790_8		(protein coding) hypothetical protein
PFF0400w	E16841_1		(protein coding) hypothetical protein
PFE0090w	E17057_1		(protein coding) hypothetical protein
PFE1160w	E17330_1	5_57.3(B5M132)[**];14_155.1(C14M34)[*];	(protein coding) hypothetical protein
PFE1160w	E17330_2	5_65.9(MD)[**];	(protein coding) hypothetical protein
PFL2580w	E17352_1	14_215.4(C14M110)[**];	(pseudogenic) RIFIN
PFL2580w	E17352_2	14_215.4(C14M110)[**];	(pseudogenic) RIFIN
PFF0445w	E17498_1		(protein coding) hypothetical protein
MAL7P1.171	E17521_1		(protein coding) hypothetical protein
PFE0180w	pPFE0180w_37		(protein coding) hypothetical protein
PFE1290w	E17645_7		(protein coding) serine/threonine-protein kinase Nek1
PFE1285w	E17645_8		(protein coding) hypothetical protein
PFE1185w	E17649_1		(protein coding) transporter
PF07_0085	E17711_1		(protein coding) ferrodoxin reductase-like protein
PF07_0038	E17761_1		(protein coding) Cg7 protein
PFF1425w	E18025_1		(protein coding) RNA binding protein
PFE1045c	E18031_10		(protein coding) hypothetical protein
PFE1060c	E18031_2		(protein coding) hypothetical protein
PFE1055c	E18031_4		(protein coding) hypothetical protein
PFF0445w	E18055_2		(protein coding) hypothetical protein
PFE0485w	E18169_1	5_0(B5M58)[*];	(protein coding) phosphatidylinositol 4-kinase
PFE0480c	E18169_4		(protein coding) hypothetical protein
PFE0745w	E18440_1		(protein coding) hypothetical protein
PFE0750c	E18440_4	5_42.9(C5M21)[**];8_77.5(B5M82)[*];	(protein coding) hypothetical protein
PFE0755c	E18440_5		(protein coding) hypothetical protein
PFF1260c	E18445_1		(protein coding) hypothetical protein
PFE0260w	E18454_1	5_5.7(C5M15)[*];	(protein coding) hypothetical protein
PFE0255w	E18454_2	5_5.7(C5M15)[**];	(protein coding) actin-related protein
PFE0815w	E18512_1		(protein coding) hypothetical protein
PFE0820c	E18512_2		(protein coding) hypothetical protein
PFE0825w	E18512_4		(protein coding) transporter
PFE0370c	E18550_1		(protein coding) subtilisin-like protease precursor
PFE0365c	E18550_2	7_26(PE45B)[*];	(protein coding) hypothetical protein
PFE1525w	E18606_1	5_86(TA44)[**];	(protein coding) hypothetical protein
PFE1530c	E18606_4		(protein coding) hypothetical protein
PFE0865c	E18651_3		(protein coding) splicing factor
PFE0870w	E18651_4		(protein coding) transcriptional regulator
PFE0875c	E18651_5		(protein coding) hypothetical protein
PFF1365c	E18737_1	3_0(C3M73)[*];	(protein coding) hypothetical protein
PFE0585c	E18742_1		(protein coding) myo-inositol 1-phosphate synthase
PFE0220w	pPFE0220w_125		(protein coding) hypothetical protein
PFF1280w	E18868_1		(protein coding) hypothetical protein
PFE0760w	E18877_2	5_5.7(C5M15)[**];	(protein coding) hypothetical protein
PFE0760w	E18877_3		(protein coding) hypothetical protein
PF07_0118	E18957_1		(protein coding) hypothetical protein
PF07_0056	E18984_1		(protein coding) hypothetical protein
PFE0570w	E19231_1		(protein coding) hypothetical protein
PFE1410c	E19248_1		(protein coding) hypothetical protein
PFE1415w	E19248_5		(protein coding) cell cycle regulator with zn-finger domain
PFE1415w	E19248_7	10_80.2(B7M19)[*];	(protein coding) cell cycle regulator with zn-finger domain
PFI0065w	E19275_1	6_103.4(B5M110)[*];	(protein coding) RIFIN
PFE1075c	E19278_1		(protein coding) hypothetical protein
PFE1085w	E19278_2		(protein coding) DEAD-box subfamily ATP-dependant helicase
PFE1090w	E19278_5		(protein coding) nuceotide binding protein
PFE1445c	E19322_1		(protein coding) hypothetical protein
PF10_0188	E19346_1	5_11.4(TBP)[*];	(protein coding) hypothetical protein
PFE0675c	E19631_3		(protein coding) deoxyribodipyrimidine photolyase (photoreactivating enzyme
PFE0670w	E19631_4		(protein coding) hypothetical protein
PFE1595c	E19695_2		(protein coding) hypothetical protein
PFE1590w	E19695_3		(protein coding) early transcribed membrane protein
PFE1440c	E19870_1		(protein coding) hypothetical protein
PFE0740c	E20147_1	5_11.4(TBP)[*];8_48.9(C6[*];	(protein coding) hypothetical protein
PF07_0081	E20152_1		(protein coding) hypothetical protein
PFE1420w	E20260_1		(protein coding) F-actin capping protein
PFE1410c	E20260_6		(protein coding) hypothetical protein
PFE0600c	E20313_1		(protein coding) hypothetical protein
PFE0040c	E20360_1		(protein coding) Mature parasite-infected erythrocyte surface antigen (MESA) or PfEMP2
PFE0015c	E20360_12		(pseudogenic) RIF pseudogene
PFE0030c	E20360_6		(pseudogenic) STEVOR pseudogene
PF10_0404	E20360_8		(protein coding) RIFIN
PFI1445w	E20410_1		(protein coding) hypothetical protein
PFF1365c	E20424_1		(protein coding) hypothetical protein
PFF1365c	E20424_2	5_65.9(MD)[*];7_20.2(2H)[*];	(protein coding) hypothetical protein
PFF1365c	E20514_1		(protein coding) hypothetical protein
PFF0185c	E20651_1		(protein coding) hypothetical protein
PFE0045c	E20800_1		(protein coding) kinase
PFE0045c	E20800_3		(protein coding) kinase
PFE0265c	E20827_1		(protein coding) hypothetical protein
PFE0410w	E21208_1		(protein coding) triose or hexose phosphate / phosphate translocator
PFE0405c	E21208_2		(protein coding) hypothetical protein
PFE0415w	E21208_4	5_68.8(C5M28)[**];	(protein coding) transcription factor iib
PFE0420c	E21208_5		(protein coding) guanidine nucleotide exchange factor
PFE0280c	pPFE0280c_2246		(protein coding) hypothetical protein
MAL7P1.147	E21586_1		(protein coding) hypothetical protein
PFE1180c	E21753_1		(protein coding) hypothetical protein
PFE1335c	E21786_1		(protein coding) hypothetical protein
PFE1330c	E21786_2		(protein coding) hypothetical protein
PFE0285c	E22147_1		(protein coding) ubiquitin-like protein
PFE1355c	E22156_1		(protein coding) ubiquitin carboxyl-terminal hydrolase
MAL8P1.101	E22273_1		(protein coding) hypothetical protein
PFE0100w	E22468_1	5_0(B5M58)[*];	(protein coding) hypothetical protein
PFE1620c	E22504_1	9_100.6(C9M98)[*];	(pseudogenic) erythrocyte membrane protein 1 (PfEMP1)
PFE1625c	E22504_2	9_100.6(C9M98)[*];	(pseudogenic) erythrocyte membrane protein 1 (PfEMP1) pseudogene
PFE0240w	E22697_1	5_11.4(TBP)[*];	(protein coding) hypothetical protein
PFE0130c	E2283_4		(protein coding) hypothetical protein
PFE0130c	E2283_7		(protein coding) hypothetical protein
PFE0645w	E22930_2		(protein coding) hypothetical protein
PFE0640w	E22930_3		(protein coding) hypothetical protein
PFE0315c	pPFE0315c_61		(protein coding) hypothetical protein
PFE0375w	E23003_1		(protein coding) cell differentiation protein rcd1
PFE1390w	E23098_1	5_20(TA42)[*];	(protein coding) RNA helicase-1
PFE1395c	E23098_2		(protein coding) hypothetical protein
PFE0320w	pPFE0320w_1430	9_103.5(ATGF1)[*];	(protein coding) hypothetical protein
PFE0580w	E23195_1		(protein coding) hypothetical protein
PFF1315w	E23345_2		(protein coding) hypothetical protein with ankyrin repeats
PFF1315w	E23345_3		(protein coding) hypothetical protein with ankyrin repeats
PF07_0061	E23784_1		(protein coding) hypothetical protein
PF07_0061	E23784_2		(protein coding) hypothetical protein
CoxI	E23986_4		hypothetical protein
PFE1260c	E24075_1		(protein coding) hypothetical protein
PFF0745c	E24329_1		(protein coding) ribonuclease
PFF0745c	E24470_2	6_31.7(BM75)[*];	(protein coding) ribonuclease
PFE1450c	E2452_1		(protein coding) hypothetical protein
PFE1470w	E2452_2		(protein coding) cell cycle regulator protein
PFE0930w	E24569_1		(protein coding) hypothetical protein
PFE0930w	E24569_3	10_31.6(TA111)[**];	(protein coding) hypothetical protein
PFE0935c	E24569_4		(protein coding) RNA-binding protein
PFE1255w	E24637_1		(protein coding) hypothetical protein
PFE0560c	E24677_1		(protein coding) hypothetical protein
PFF1440w	E24685_1		(protein coding) SET-domain protein
PFE1405c	E248_3		(protein coding) eukaryotic translation initiation factor 3
PFE1570c	E24971_1		(protein coding) hypothetical protein
PFE0080c	E24991_1		(protein coding) rhoptry-associated protein 2
PFF1075w	E25193_1		(protein coding) hypothetical protein
PFI0540w	E25593_1		(protein coding) hypothetical protein
PFI0160w	E25749_1		(protein coding) hypothetical protein
PFF0095c	E25790_1		(protein coding) hypothetical protein
PFL1900w	E25972_1		(protein coding) hypothetical protein
PFL1815c	E26140_1		(protein coding) hypothetical protein
PFL1810w	E26140_2	12_45.8(PfPK2)[**];	(protein coding) hypothetical protein
PFE0855c	E26351_1		(protein coding) hypothetical protein
PFE0335w	E263_4		(protein coding) hypothetical protein
PFE0340c	E263_7		(protein coding) hypothetical protein
PFE0350c	E263_8		(protein coding) 60S ribosomal subunit protein L4/L1
PFL1170w	E2651_2		(protein coding) polyadenylate-binding protein
PFE1525w	E26525_1		(protein coding) hypothetical protein
PFE0390w	pPFE0390w_237		(protein coding) hypothetical protein
PFE0295w	E26577_1		(protein coding) hypothetical protein
PFE0295w	E26577_2		(protein coding) hypothetical protein
PF07_0091	E26598_1		(protein coding) cell cycle control protein cwf15 homologue
PF07_0091	E26598_2		(protein coding) cell cycle control protein cwf15 homologue
PF07_0091	E26598_3		(protein coding) cell cycle control protein cwf15 homologue
MAL7P1.162	E26609_1		(protein coding) hypothetical protein
PF07_0026	E26634_1		(protein coding) hypothetical protein
PFL1725w	E2667_1		(protein coding) ATP synthase beta chain
PFL1730c	E2667_2	5_65.9(MD)[**];	(protein coding) hypothetical protein
PFE1035c	E26771_1		(protein coding) BIS(5'-nucleosyl)-tetraphosphatase (diadenosine tetraphosphatase)
PFE1025c	E26771_4	5_68.8(C5M28)[*];	(protein coding) hypothetical protein
PFF0245w	E26853_1		(protein coding) 50S ribosomal subunit L24
PFF0625w	E26934_1		(protein coding) nucleolar GTP-binding protein 1
PFI1430w	E26964_1		(protein coding) hypothetical protein
PFE1175w	E27173_1		(protein coding) hypothetical protein
PFE0710w	E27247_1		(protein coding) hypothetical protein
PFE0715w	E27247_3		(protein coding) asparagine -- tRNA ligase
PFE0715w	E27247_4		(protein coding) asparagine -- tRNA ligase
PFE0725c	E27247_5	3_28.8(C4M9)[*];	(protein coding) hypothetical protein
PFE0730c	E27247_7		(protein coding) ribose 5-phosphate epimerase
PFF0185c	E27300_2		(protein coding) hypothetical protein
PFE0545c	E27341_1	5_20(TA42)[*];	(protein coding) histamine-releasing factor
MAL7P1.153	E27357_1		(protein coding) hypothetical protein
PFF0745c	E2738_1		(protein coding) ribonuclease
PF08_0109	E27433_3		(protein coding) hypothetical protein
PFE1540w	E27461_3		(protein coding) hypothetical protein
PFE0925c	E27596_2		(protein coding) snrnp protein
PFE0900w	E27723_10		(protein coding) hypothetical protein
PFE0895c	E27723_15		(protein coding) Zinc finger protein
PFE0895c	E27723_16		(protein coding) Zinc finger protein
PFE0890c	E27723_17		(protein coding) hypothetical protein
PFE0885w	E27723_18		(protein coding) eukaryotic translation initiation factor 3 subunit
PFE0895c	E27723_7		(protein coding) Zinc finger protein
PFE0905w	E27723_9		(protein coding) hypothetical protein
MAL8P1.125	E27742_1		(protein coding) hypothetical protein
MAL8P1.126	E27742_6		(protein coding) hypothetical protein
PFE1060c	E27826_2		(protein coding) hypothetical protein
PFE1405c	E28350_1		(protein coding) eukaryotic translation initiation factor 3
PFE1410c	E28350_2		(protein coding) hypothetical protein
PFE0700c	E28871_14	5_20(TA42)[*];8_40.3(BM16)[*];	(protein coding) hypothetical protein
MAL7P1.102	E2926_1		(protein coding) hypothetical protein
PFE1500c	E29307_2		(protein coding) hypothetical protein
PFF1110c	E29468_1		(protein coding) hypothetical protein
PFE0380c	E29469_3		(protein coding) hypothetical protein
PFE0660c	E29567_11		(protein coding) uridine phosphorylase
PFE0665c	E29567_12	5_65.9(MD)[*];	(protein coding) GTP-binding protein
PFE0655w	E29567_9		(protein coding) hypothetical protein
PFE1010w	E29615_1		(protein coding) protein phosphatase 2c
PFE1005w	E29615_2		(protein coding) 40S ribosomal subunit protein S9
PFE1005w	E29615_3		(protein coding) 40S ribosomal subunit protein S9
PFE0160c	E29750_1		(protein coding) Ser/Arg-rich splicing factor
PFF0465c	E29895_2		(protein coding) cardiolipin synthetase
PFE0195w	E29931_1		(protein coding) P-type ATPase
PFE0200c	E29931_3	5_48.7(C5M3)[**];	(protein coding) hypothetical protein
PFE0435c	E30064_1		(protein coding) single-strand binding protein
PFE1460w	E30210_1		(protein coding) hypothetical protein
PFE1345c	E3038_1		(protein coding) minichromosome maintenance protein 3
PFE1340w	E3038_3		(protein coding) transmembrane protein
PF08_0103	E310_1		(protein coding) erythrocyte membrane protein 1 (PfEMP1)
PFE1125w	E3185_4	5_48.7(C5M3)[*];	(protein coding) 50S ribosomal subunit protein L17
PFE1130w	E3185_6	5_65.9(MD)[**];7_28.9(pS90.30)[**];14_155.1(C14M34)[*];	(protein coding) hypothetical protein
PFE0810c	E3215_1		(protein coding) 40S ribosomal subunit protein S14
PFE0780w	E3215_12	5_68.8(C5M28)[**];	(protein coding) hypothetical protein
PFE0770w	E3215_17		(protein coding) hypothetical protein
PFE0775c	E3215_18	5_68.8(C5M28)[*];	(protein coding) hypothetical protein
PFE0805w	E3215_2		(protein coding) cation-transporting ATPase 1
PFE0800w	E3215_4		(protein coding) hypothetical protein
PFE0795c	E3215_6		(protein coding) nif-like protein
PFE0780w	E3215_8		(protein coding) hypothetical protein
PFE1555c	E3216_1		(protein coding) hypothetical protein
PF07_0047	E3301_1		(protein coding) cell division cycle ATPase
PFE0590w	E3305_1		(protein coding) hypothetical protein
PFL1620w	E3427_1		(protein coding) asparagine/aspartate rich protein
PF07_0073	E3440_1		(protein coding) seryl-tRNA synthetase
PFE0860c	E3552_1		(protein coding) hypothetical protein
PF08_0103	E3554_1	12_110(BM11)[**];	(protein coding) erythrocyte membrane protein 1 (PfEMP1)
PFF0715c	E3612_1		(protein coding) endonuclease iii homologue
PFE0565w	E3831_2		(protein coding) hypothetical protein
PFE0310c	E383_1		(protein coding) hypothetical protein
PFE1480c	E4099_5		(protein coding) hypothetical protein
PFE1235c	E4159_1		(protein coding) hypothetical protein
PFL1550w	E4159_4	13_87.2(C14M83)[*];	(protein coding) lipoamide dehydrogenase
PFI1450c	E4173_1		(protein coding) hypothetical protein
PFD0845w	E4247_1		hypothetical protein
PFF1365c	E4249_1		(protein coding) hypothetical protein
PFE1570c	E4295_1		(protein coding) hypothetical protein
MAL8P1.113	E4387_1		(protein coding) hypothetical protein
PF08_0009	E4796_2		(protein coding) translation initiation factor EIF-2b alpha subunit
MAL7P1.150	E4826_1		(protein coding) hypothetical protein
PFF1360w	E49_1	6_11.5(B5M36)[*];	(protein coding) 6-pyruvoyl tetrahydropterin synthase
PFE0455w	E5006_11		(protein coding) phosphatase 1 regulatory subunit
PFE0450w	E5006_15		(protein coding) chromosome condensation protein
PFE0465c	E5006_5		(protein coding) RNA polymerase I
PFE1515w	E5027_2		(protein coding) hypothetical protein
PFE1375c	E5141_1		(protein coding) hypothetical protein
PFE1375c	E517_1		(protein coding) hypothetical protein
PFE0575c	pPFE0575c_468		(protein coding) hypothetical protein
PFE1280w	E5415_6		(protein coding) hypothetical protein
PFE0325w	E5479_1		(protein coding) hypothetical protein
PFE0315c	E5479_2	9_103.5(ATGF1)[**];	(protein coding) hypothetical protein
PFE0330w	E5479_3		(protein coding) hypothetical protein
PFE1120w	E5708_1	5_65.9(MD)[**];7_28.9(pS90.30)[*];14_155.1(C14M34)[*];	(protein coding) hypothetical protein
PFF0720w	E6043_1		(protein coding) hypothetical protein
PFE1170w	E6125_5		(protein coding) hypothetical protein
PFF0115c	E6534_1		(protein coding) elongation factor G
PFI1120c	E6662_1		(protein coding) hypothetical protein
PFI0955w	E6790_1		(protein coding) sugar transporter
PFE0990w	E679_1		(protein coding) hypothetical protein
PFE0995c	E679_2		(protein coding) hypothetical protein
PFE0990w	E679_4		(protein coding) hypothetical protein
PFE0250w	E6820_1		(protein coding) hypothetical protein
PFE0850c	E70_3		(protein coding) 60S ribosomal protein L12
PFE0845c	E70_4		(protein coding) 60S ribosomal subunit protein L8
PF07_0069	E7132_1		(protein coding) hypothetical protein
PFE0225w	E714_14		(protein coding) 3-methyl-2-oxobutanoate dehydrogenase (lipoamide)
PFE0230w	E714_15		(protein coding) hypothetical protein
PFE0210c	E714_7		(protein coding) hypothetical protein
PFE0215w	E714_9		(protein coding) ATP-dependent helicase
PFE1510c	E7279_2		(protein coding) phosphoenolpyruvate/phosphate translocator precursor
PFE1505w	E7279_3		(protein coding) hypothetical protein
PFF0980w	E7418_1		(protein coding) hypothetical protein
PFE0355c	E7539_1		(protein coding) serine protease belonging to subtilisin family
PFE0620c	E7745_1		(protein coding) hypothetical protein
PFE0615w	E7745_2	5_68.8(C5M28)[*];	(protein coding) hypothetical protein
PFE1550w	E7861_3		(protein coding) hypothetical protein
PFE1605w	E7871_1		(protein coding) DNAJ protein
PFE1490c	E8100_2		(protein coding) hypothetical protein
PFE1490c	E8100_4		(protein coding) hypothetical protein
PFE0530w	E8167_12		(protein coding) hypothetical protein
PFE0520c	E8167_13	5_65.9(MD)[*];	(protein coding) topoisomerase I
PFE0540w	E8167_2		(protein coding) WD-repeat potein
PFE1240w	E8225_2		(protein coding) hypothetical protein
PFE0690c	E8314_1		(protein coding) Rab1 protein
PFE0685w	E8314_2		(protein coding) hypothetical protein
PFE0680w	E8314_4		(protein coding) hypothetical protein
PFE0675c	E8314_5		(protein coding) deoxyribodipyrimidine photolyase (photoreactivating enzyme
PFE0470w	E832_1	14_180.8(C14M92)[*];	(protein coding) hypothetical protein
PF07_0097	E8484_1		(protein coding) hypothetical protein
PF07_0122	E84_1		(protein coding) hypothetical protein
MAL7P1.19	E8769_2		(protein coding) hypothetical protein
MAL7P1.162	E886_1		(protein coding) hypothetical protein
PFF0815w	E8914_2		(protein coding) malate:quinone oxidoreductase
PFF0935c	E902_2		(protein coding) hypothetical protein
PFF1365c	E9225_1		(protein coding) hypothetical protein
PFE1370w	E9244_1	5_68.8(C5M28)[**];10_17.2(B7M24)[*];	(protein coding) hsp70 interacting protein
PFE0240c	E9255_1		(protein coding) hypothetical protein
PFE1455w	E9299_3	5_68.8(C5M28)[**];	(protein coding) sugar transporter
PFE1455w	E9299_6		(protein coding) sugar transporter
PFE0480c	E945_3	5_25.8(C4M77)[*];	(protein coding) hypothetical protein
PFF0670w	E9475_1		(protein coding) hypothetical protein
PFF0300w	E9706_1		(protein coding) RNA-binding protein
PFE1120w	E9987_1	5_65.9(MD)[**];	(protein coding) hypothetical protein
PFE0695w	pPFE0695w_520		(protein coding) hypothetical protein
PFE0790c	pPFE0790c_74		(protein coding) BolA-like protein
PFE0870w	pPFE0870w_2345		(protein coding) transcriptional regulator
PFE0945c	pPFE0945c_83		(protein coding) hypothetical protein
PFE1020w	pPFE1020w_182		(protein coding) u6 snRNA-associated sm-like protein Lsm2
PFE1075c	pPFE1075c_1122		(protein coding) hypothetical protein
PFE1100w	pPFE1100w_95		(protein coding) hypothetical protein
PFE1110w	pPFE1110w_90		(protein coding) hypothetical protein
[truncated: 5,666 more rows]
