# Supplementary material for: Regulatory Hotspots in the Malaria Parasite Genome Dictate Transcriptional Variation
Source: PLoS Biol. 2008 Sep 30;6(9):e238. doi: 10.1371/journal.pbio.0060238 (PMC2553844; doi:10.1371/journal.pbio.0060238)
Supplement: Table S3 — (37 KB XLS) [file pbio.0060238.st003.xls]

## Sheet: TableS2
hotspot #1&2
Biological process
GO		Pvalue
GO:0019941	modification-dependent protein catabolic process	0.00101
GO:0043632	modification-dependent macromolecule catabolic process	0.00101
GO:0044257	cellular protein catabolic process	0.00164
GO:0051603	proteolysis involved in cellular protein catabolic process	0.00164
GO:0006511	ubiquitin-dependent protein catabolic process	0.00369
GO:0030163	protein catabolic process	0.00377
GO:0043285	biopolymer catabolic process	0.00454
GO:0044265	cellular macromolecule catabolic process	0.00631
GO:0051234	establishment of localization	0.0077
GO:0006508	proteolysis	0.00857
GO:0051179	localization	0.00937
GO:0007165	signal transduction	0.00981
Molecular function
GO		Pvalue
GO:0004298	threonine endopeptidase activity	8.52e-05
GO:0008603	cAMP-dependent protein kinase regulator activity	0.00445
GO:0001584	rhodopsin-like receptor activity	0.00867
Cellular component
GO		Pvalue
GO:0005839	proteasome core complex	0.000187
GO:0000502	proteasome complex	0.00175
hotspot #3
Biological process
GO		Pvalue
GO:0007186	G-protein coupled receptor protein signaling pathway	0.00358
GO:0007166	cell surface receptor linked signal transduction	0.00457
Molecular function
GO		Pvalue
GO:0001584	rhodopsin-like receptor activity	0.000791
GO:0004930	G-protein coupled receptor activity	0.00131
GO:0004888	transmembrane receptor activity	0.00271
GO:0004866	endopeptidase inhibitor activity	0.00358
GO:0030414	protease inhibitor activity	0.00358
GO:0004857	enzyme inhibitor activity	0.00457
Cellular component
GO		Pvalue
GO:0044424	intracellular part	0.00293
GO:0005622	intracellular	0.00923
hotspot #4
Biological process
GO		Pvalue
GO:0006506	GPI anchor biosynthetic process	0.00261
GO:0006505	GPI anchor metabolic process	0.00261
GO:0046489	phosphoinositide biosynthetic process	0.00362
GO:0030384	phosphoinositide metabolic process	0.00362
GO:0006650	glycerophospholipid metabolic process	0.00916
GO:0046474	glycerophospholipid biosynthetic process	0.00916
Molecular function
GO		Pvalue
GO:0045182	translation regulator activity	0.00344
GO:0008135	translation factor activity, nucleic acid binding	0.00344
GO:0003676	nucleic acid binding	0.0039
Cellular component
GO		Pvalue
GO:0005789	endoplasmic reticulum membrane	0.00916
GO:0042175	nuclear envelope-endoplasmic reticulum network	0.00916
hotspot #5
Biological process
GO		Pvalue
GO:0007586	digestion	0.0074
Molecular function
GO		Pvalue
GO:0004479	methionyl-tRNA formyltransferase activity	0.0074
GO:0016742	hydroxymethyl-, formyl- and related transferase activity	0.0074
GO:0016749	N-succinyltransferase activity	0.0074
GO:0003870	5-aminolevulinate synthase activity	0.0074
Cellular component
GO		Pvalue
hotspot #6
Biological process
GO		Pvalue
GO:0006761	dihydrofolate biosynthetic process	0.00401
GO:0046452	dihydrofolate metabolic process	0.00401
GO:0006275	regulation of DNA replication	0.008
GO:0051052	regulation of DNA metabolic process	0.008
GO:0006082	organic acid metabolic process	0.00982
GO:0019752	carboxylic acid metabolic process	0.00982
Molecular function
GO		Pvalue
GO:0004156	dihydropteroate synthase activity	0.00401
GO:0016874	ligase activity	0.00669
GO:0030337	DNA polymerase processivity factor activity	0.008
Cellular component
GO		Pvalue
hotspot #7
Biological process
GO		Pvalue
GO:0043241	protein complex disassembly	0.00739
GO:0032984	macromolecular complex disassembly	0.00739
GO:0043624	cellular protein complex disassembly	0.00739
GO:0022411	cellular component disassembly	0.00739
GO:0006415	translational termination	0.00739
Molecular function
GO		Pvalue
GO:0016149	translation release factor activity, codon specific	0.00739
GO:0008079	translation termination factor activity	0.00739
GO:0003747	translation release factor activity	0.00739
GO:0005544	calcium-dependent phospholipid binding	0.00923
Cellular component
GO		Pvalue
hotspot #8
Biological process
GO		Pvalue
Molecular function
GO		Pvalue
Cellular component
GO		Pvalue
hotspot #9
Biological process
GO		Pvalue
GO:0018319	protein amino acid myristoylation	0.00308
GO:0018377	protein myristoylation	0.00308
GO:0006499	N-terminal protein myristoylation	0.00308
GO:0006498	N-terminal protein lipidation	0.00308
GO:0015749	monosaccharide transport	0.00308
GO:0031365	N-terminal protein amino acid modification	0.00616
GO:0043543	protein amino acid acylation	0.00616
GO:0018409	peptide or protein amino-terminal blocking	0.00616
Molecular function
GO		Pvalue
GO:0003919	FMN adenylyltransferase activity	0.00308
GO:0015145	monosaccharide transmembrane transporter activity	0.00308
GO:0004379	glycylpeptide N-tetradecanoyltransferase activity	0.00308
GO:0019107	myristoyltransferase activity	0.00308
GO:0008553	hydrogen-exporting ATPase activity, phosphorylative mechanism	0.00616
Cellular component
GO		Pvalue
GO:0005762	mitochondrial large ribosomal subunit	0.00923
hotspot #10
Biological process
GO		Pvalue
Molecular function
GO		Pvalue
GO:0004607	phosphatidylcholine-sterol O-acyltransferase activity	0.00308
GO:0008374	O-acyltransferase activity	0.00923
Cellular component
GO		Pvalue
GO:0019773	proteasome core complex, alpha-subunit complex	0.00308
hotspot #11
Biological process
GO		Pvalue
GO:0017006	protein-tetrapyrrole linkage	0.00339
GO:0015917	aminophospholipid transport	0.00339
GO:0017003	protein-heme linkage	0.00339
GO:0017004	cytochrome complex assembly	0.00339
GO:0018063	cytochrome c-heme linkage	0.00339
Molecular function
GO		Pvalue
GO:0003826	alpha-ketoacid dehydrogenase activity	0.00339
GO:0004408	holocytochrome-c synthase activity	0.00678
GO:0004012	phospholipid-translocating ATPase activity	0.00678
GO:0015247	aminophospholipid transporter activity	0.00678
Cellular component
GO		Pvalue
GO:0045240	alpha-ketoglutarate dehydrogenase complex	0.00339
GO:0005947	mitochondrial alpha-ketoglutarate dehydrogenase complex	0.00339
hotspot #12
Biological process
GO		Pvalue
Molecular function
GO		Pvalue
Cellular component
GO		Pvalue
